# Supplementary material for: A Comparison of Three Quantitative Methods to Estimate G6PD Activity in the Chittagong Hill Tracts, Bangladesh
Source: PLoS One. 2017 Jan 25;12(1):e0169930. doi: 10.1371/journal.pone.0169930 (PMC5266301; doi:10.1371/journal.pone.0169930)
Supplement: S2 File — (XLS) [file pone.0169930.s002.xls]

## Sheet: Sheet1
ID	Date enrolment	Age (years)	Gender	Hb (Hemocue) (g/dL)	Hb (Carestart) (g/dL)	G6PD Biosensor/Hemocue (U/gHb)	Error message 1 Biosensor	Error message 2 Biosensor	Date Spectrophotometry	G6PD Spectrophotmetry /Hemocue (U/gHb)	Date WST	G6PD WST/Hemocue (U/gHb)
101	2015-08-22	45	Male	16.6	16.8	8.55422			2015-08-26	6.4	2015-08-27	6.288
102	2015-08-22	37	Male	14.1	15.4	9.71631			2015-08-26	9.6	2015-08-27	6.561
103	2015-08-22	7	Male	10.8	11		lo		2015-08-26	9.54	2015-08-27	8.467
104	2015-08-22	9	Female	11.9	13.3	13.9496			2015-08-26	10.74	2015-08-27	8.383
105	2015-08-22	20	Male	11.1	11.9	3.6036			2015-08-26	0.02	2015-08-27	1.02
106	2015-08-22	9	Female	10.9	12.3	16.6055			2015-08-26	14.16	2015-08-27	9.816
107	2015-08-22	15	Male	9.8	12.4	11.1224			2015-08-26	9.03	2015-08-27	7.543
108	2015-08-22	13	Female	10.5	10.8	13.619			2015-08-26	9.76	2015-08-27	10.245
109	2015-08-22	7	Female	11.8	12.9	11.7797			2015-08-26	8.49	2015-08-27	7.819
110	2015-08-22	9	Female	11.9	11.3	8.7395			2015-08-26	8.06	2015-08-27	6.937
111	2015-08-22	9	Female	11.8	13.1	11.5254			2015-08-26	7.9	2015-08-27	7.792
112	2015-08-22	22	Female	6.9	7	18.1159			2015-08-26	16.87	2015-08-27	14.019
113	2015-08-22	9	Female	12.1	12.5	5.95041			2015-08-26	7.94	2015-08-27	8.747
114	2015-08-22	27	Female	11	10.3	11.1818			2015-08-26	6.5	2015-08-27	9.279
115	2015-08-22	17	Male	13	14.5	8.61539			2015-08-26	9.01	2015-08-27	7.128
116	2015-08-22	57	Male	14	14.6	9.07143	lo		2015-08-26	10.82	2015-08-27	6.104
117	2015-08-22	56	Female	8.6	8.5	15.6977			2015-08-26	16.56	2015-08-27	14.23
118	2015-08-22	56	Male	10.7	10.7	13.7383					2015-08-27	10.572
119	2015-08-22	52	Female	9.2	8.5	9.34783			2015-08-26	8.46	2015-08-27	9.3
120	2015-08-22	33	Female	11.1	11.5	5.58559			2015-08-26	8.63	2015-08-27	8.89
121	2015-08-22	59	Female	11.3	12.8	12.4779			2015-08-26	9.68	2015-08-27	7.795
122	2015-08-22	11	Male	12.1	12.3	9.00826			2015-08-26	10.28	2015-08-27	7.62
123	2015-08-22	32	Female	12.6	12.7	8.1746			2015-08-26	4.12	2015-08-27	3.53
124	2015-08-22	26	Female	13.1	14	9.23664			2015-08-26	7.19	2015-08-27	6.978
125	2015-08-22	32	Female	11.8	12.9	11.6102			2015-08-26	8.48	2015-08-27	9.832
201	2015-08-23	14	Male	12.5	14.2	9.92			2015-08-25	7.39	2015-08-27	7.321
202	2015-08-23	76	Male	11.8	11.9	11.1017			2015-08-25	13.8	2015-08-27	8.595
203	2015-08-23	67	Male	11.6	13.5				2015-08-25	9.64	2015-08-27	9.359
204	2015-08-23	26	Male	13.5	15.9	9.92593			2015-08-25	8.63	2015-08-27	7.069
205	2015-08-23	38	Female	15.7	14.9	9.36306			2015-08-25	5	2015-08-27	6.343
206	2015-08-23	22	Female	12.8	12.7	10.625			2015-08-25	9.21	2015-08-27	7.949
207	2015-08-23	10	Male	11.1	10.7	11.8919			2015-08-25	8.82	2015-08-27	8.72
208	2015-08-23	10	Male	12.5	13	8.32			2015-08-25	7.67	2015-08-27	7.959
209	2015-08-23	58	Female	11.2	10.6	9.46429			2015-08-25	9.56	2015-08-27	10.455
210	2015-08-23	7	Male	11.9	12	16.6387			2015-08-25	10.46	2015-08-27	9.285
211	2015-08-23	10	Female	11.9	11.6	10.7563			2015-08-25	9.63	2015-08-27	8.526
212	2015-08-23	31	Male	11.7	11.4	15.8974			2015-08-25	10.89	2015-08-27	9.774
213	2015-08-23	9	Male	11.1	11.7	8.01802			2015-08-25	7.44	2015-08-27	8.61
214	2015-08-23	32	Female	12.3	14.2	1.62602	lo		2015-08-25	6.78	2015-08-27	8.386
215	2015-08-23	53	Male	12.4	13.4	6.85484			2015-08-25	6.11	2015-08-27	8.307
216	2015-08-23	10	Female	12.3	12.4	3.17073			2015-08-25	0.78	2015-08-27	1.357
217	2015-08-23	8	Male	11	11.3	8.18182			2015-08-25	9.48	2015-08-27	9.939
218	2015-08-23	10	Male	11	12.1	10			2015-08-25	9.29	2015-08-27	7.91
219	2015-08-23	8	Male	11.8	12.5	13.4746			2015-08-25	7.16	2015-08-27	9.161
220	2015-08-23	40	Male	11.2	11.8	5.26786			2015-08-25	1.2	2015-08-27	1.066
221	2015-08-23	26	Male	13.8	14.8	10.4348			2015-08-25	7.73	2015-08-27	7.601
222	2015-08-23	42	Female	6.6	7.2	14.5455			2015-08-25	19.73	2015-08-27	20.4
223	2015-08-22	34	Female	13.8	13.1	2.6087			2015-08-25	0.67	2015-08-27	1.562
224	2015-08-23	32	Female	14.1	12.8	8.51064			2015-08-25	3.68	2015-08-27	5.917
225	2015-08-23	37	Female	12.6	11.2	9.60317			2015-08-26	9.09	2015-08-27	9.173
301	2015-08-24	19	Male	14.8	13.3	9.12162			2015-08-27	5.4	2015-08-27	7.238
302	2015-08-24	26	Female	13.4	14.2	9.85075			2015-08-27	9.79	2015-08-27	8.835
303	2015-08-24	34	Female	12.2	11.6	10.4918			2015-08-27	8.28	2015-08-27	9.741
304	2015-08-24	31	Female	14.4	14.6	8.125			2015-08-27	7.89	2015-08-27	6.968
305	2015-08-24	25	Female	12.6	12.7	10.0794			2015-08-27	7.53	2015-08-27	9.344
306	2015-08-24	36	Female	9.7	9.5	9.27835			2015-08-27	5.81	2015-08-27	6.196
307	2015-08-24	14	Male	14.5	14.4	8.68966			2015-08-27	7.04	2015-08-27	8.2
308	2015-08-24	18	Female	13.1	12.8	8.32061			2015-08-27	3.08	2015-08-27	5.323
309	2015-08-24	7	Female	10.9	11.4	9.63303			2015-08-27	11.82	2015-08-27	11.136
310	2015-08-24	52	Female	12.5	13.1	10.88			2015-08-27	6.74	2015-08-27	8.295
311	2015-08-24	33	Female	11.6	11.6	10.0862			2015-08-27	7.72	2015-08-27	8.363
312	2015-08-24	51	Male	12.3	13.5	13.8211			2015-08-27	12.93	2015-08-27	10.74
313	2015-08-24	10	Female	11.3	11.6	12.4779			2015-08-27	9.4	2015-08-27	10.226
314	2015-08-24	41	Female	11.3	11.7	6.63717			2015-08-27	7.8	2015-08-27	8.328
315	2015-08-24	46	Male	13.3	14.5	10.3008			2015-08-27	6.93	2015-08-27	8.428
316	2015-08-24	16	Male	12.1	13.1	10.5785			2015-08-27	7.13	2015-08-27	8.714
317	2015-08-24	14	Female	11.4	13	14.4737			2015-08-27	9.45	2015-08-27	8.837
318	2015-08-24	19	Female	13.2	13.4	11.7424			2015-08-27	11.66	2015-08-27	9.353
319	2015-08-24	19	Male	15.3	14.2	8.62745			2015-08-27	5.51	2015-08-27	7.351
320	2015-08-24	35	Male	11.3	12.5	14.1593			2015-08-27	13.19	2015-08-27	10.963
321	2015-08-24	25	Female	12.4	11.6	8.62903			2015-08-27	3.47	2015-08-27	5.832
322	2015-08-24	18	Male	13.5	14.9	12.2963			2015-08-27	8.08	2015-08-27	7.734
323	2015-08-24	25	Female	12.4	12.8	5.24194			2015-08-27	0.03	2015-08-27	1.454
324	2015-08-24	19	Male	10.7	9.7	13.0841			2015-08-27	12.28	2015-08-27	12.508
401	2015-08-25	12	Female	10.4	10.5	14.7115			2015-08-29	8.99	2015-08-27	10.954
402	2015-08-25	10	Male	12.4	11.5	4.03226			2015-08-29	9.57	2015-08-27	9.006
403	2015-08-25	7	Female	11.9	11.8	12.1849
404	2015-08-25	39	Male	15.1	13.8	8.80795			2015-08-29	7.49	2015-08-27	7.46
405	2015-08-25	6	Female	13.3	13.6	7.21805			2015-08-29	5.91	2015-08-27	8.241
406	2015-08-25	6	Male	11.7	11.5	10.6838			2015-08-29	10.04	2015-08-27	10.121
407	2015-08-25	10	Male	13.4	13.4	11.0448			2015-08-29	7.36	2015-08-27	8.18
408	2015-08-25	55	Male	14	15	10.3571			2015-08-29	7.26	2015-08-27	8.81
409	2015-08-25	31	Female	13.5	12.5	8.2963			2015-08-29	4.8	2015-08-27	7.778
410	2015-08-25	12	Female	12.7	12.8	7.6378			2015-08-29	3.21	2015-08-27	4.799
411	2015-08-25	27	Female	12.5	12.1	9.84			2015-08-29	9.19	2015-08-27	8.977
412	2015-08-25	9	Female	12	10.3	13			2015-08-29	6.67	2015-08-27	10.51
413	2015-08-25	35	Male	13	12.3	12.7692			2015-08-29	8.76	2015-08-27	9.79
414	2015-08-25	15	Male	14.9	15	6.24161			2015-08-29	3.72	2015-08-27	7.332
415	2015-08-25	5	Male	11.6	10.3	12.5			2015-08-29	10.89	2015-08-27	10.327
416	2015-08-25	30	Female	11.3	10.8	11.9469			2015-08-29	6	2015-08-27	10.688
417	2015-08-25	49	Female	13.6	12.2	7.86765			2015-08-29	7.47	2015-08-27	7.156
418	2015-08-25	14	Female	11.2	11.1	5.89286			2015-08-29	4.93	2015-08-27	7.584
419	2015-08-25	66	Male	15.2	15.5	1.18421			2015-08-29	0.53	2015-08-27	1.752
420	2015-08-25	21	Male	17.4	16.4	7.12644			2015-08-29	5.85	2015-08-27	6.461
421	2015-08-25	19	Male	15.7	16.3	9.80892			2015-08-29	6.9	2015-08-27	7.328
422	2015-08-25	7	Female	10.5	9.9	10.0952			2015-08-29	12.02	2015-08-27	11.356
501	2015-08-29	39	Female	14.8	15.4	8.64865			2015-08-30	5.43	2015-09-03	7.651
502	2015-08-29	38	Female	13.6	11.8	4.19118			2015-08-30	7	2015-09-03	7.64
503	2015-08-29	8	Female	12.8	13.4	6.95312			2015-08-30	5.81	2015-09-03	8.851
504	2015-08-29	31	Female	13.2	10.4	8.93939			2015-08-30	9.1	2015-09-03	8.418
505	2015-08-29	12	Female	11.1	11.8	11.4414			2015-08-30	8.25	2015-09-03	9.402
506	2015-08-29	11	Male	13.7	14.9	7.08029			2015-08-30	6.03	2015-09-03	3.432
507	2015-08-29	41	Female	10.9	10.5	6.88073			2015-08-30	4.08	2015-09-03	7.638
508	2015-08-29	11	Male	12.1	13.5	7.85124			2015-08-30	7.96	2015-09-03	8.082
509	2015-08-29	11	Female	11.4	12.1	10			2015-08-30	5.93	2015-09-03	8.199
510	2015-08-29	13	Male	13.9	13.1	6.69065			2015-08-30	8.51	2015-09-03	7.859
511	2015-08-29	28	Female	14.2	14.5	10.493	lo		2015-08-30	6.73	2015-09-03	7.655
512	2015-08-29	6	Female	14.1	14.4	5.39007			2015-08-30	6.9	2015-09-03	7.996
513	2015-08-29	47	Female	13.3	13.6	12.406			2015-08-30	8.74	2015-09-03	5.992
514	2015-08-29	31	Female	11.7	12.2	13.4188			2015-08-30	8.63	2015-09-03	5.638
515	2015-08-29	35	Male	16	13.8	3.625			2015-08-30	4.78	2015-09-03	7.765
516	2015-08-29	29	Female	14.1	13.3	5.67376			2015-08-30	9.87	2015-09-03	7.903
517	2015-08-29	63	Female	13.8	13.2	7.75362			2015-08-30	12.96	2015-09-03	8.844
518	2015-08-29	8	Male	12.9	12.9	7.36434			2015-08-30	6.53	2015-09-03	0.859
519	2015-08-29	26	Female	12.8	14	11.0938			2015-08-30	11.23	2015-09-03	8.274
520	2015-08-29	36	Male	13.8	13	4.42029			2015-08-30	0.06	2015-09-03	0.803
521	2015-08-29	28	Female	13.3	14.1	9.3985			2015-08-30	9.32	2015-09-03	8.489
522	2015-08-29	40	Female	10.5	11.5	10.8571			2015-08-30	6.97	2015-09-03	7.094
523	2015-08-29	26	Female	12.5	13.2	10.4			2015-08-30	7.79	2015-09-03	8.471
524	2015-08-29	20	Female	14.4	14.6	9.58333			2015-08-30	9.46	2015-09-03	6.302
525	2015-08-29	14	Female	13	12.9	10.0769			2015-08-30	10.59	2015-09-03	7.573
601	2015-08-30	26	Female	14.9	13.2	5.50336			2015-08-31	1.52	2015-09-03	1.491
602	2015-08-30	13	Male	12.8	11.2	10.2344			2015-08-31	8.82	2015-09-03	6.024
603	2015-08-30	10	Male	12	10.5	3.83333			2015-08-31	7.88	2015-09-03	8.15
604	2015-08-30	13	Female	12.4	12.3	10.6452			2015-08-31	9.99	2015-09-03	4.529
605	2015-08-30	5	Male	12.5	10.6		lo	lo	2015-08-31	12.09	2015-09-03	5.798
606	2015-08-30	16	Female	11.1	11.6	9.36937			2015-08-31	12.11	2015-09-03	9.946
607	2015-08-30	10	Male	12.4	12.3	11.5323			2015-08-31	9.13	2015-09-03	4.133
608	2015-08-30	9	Male	12.4	11.1	11.7742			2015-08-31	8.9	2015-09-03	8.159
609	2015-08-30	6	Female	11.7	9.8	10.1709	lo		2015-08-31	10.32	2015-09-03	8.691
610	2015-08-30	8	Male	12.9	12.4	12.2481			2015-08-31	12.29	2015-09-03	7.173
611	2015-08-30	11	Male	12.3	10.8	11.3008			2015-08-31	8.17	2015-09-03	4.047
612	2015-08-30	10	Male	13.7	14.1	0.948905			2015-08-31	8.47	2015-09-03	6.831
613	2015-08-30	11	Male	13.6	13.8	11.5441			2015-08-31	8.09	2015-09-03	2.624
614	2015-08-30	10	Female	13.4	12.5	11.0448			2015-08-31	0.29	2015-09-03	7.449
615	2015-08-30	9	Male	10.6	10	10.8491			2015-08-31	12.21	2015-09-03	10.351
616	2015-08-30	37	Female	12.2	11.6	9.83607			2015-08-31	10.11	2015-09-03	6.672
617	2015-08-30	34	Female	10.5	10.5	9.52381			2015-08-31	7.16	2015-09-03	2.468
618	2015-08-30	24	Female	12.8	13.1	10.9375			2015-08-31	9.36	2015-09-03	8.065
619	2015-08-30	60	Female	11.6	10.7	10.0862			2015-08-31	8.15	2015-09-03	8.275
620	2015-08-30	27	Female	11.1	11.5	9.54955			2015-08-31	11.28	2015-09-03	7.581
621	2015-08-30	60	Female	11.1	10	11.8018			2015-08-31	9.1	2015-09-03	8.219
622	2015-08-30	25	Female	12.3	11.5	5.93496			2015-08-31	12.06	2015-09-03	7.946
623	2015-08-30	10	Male	11.1	9.5	9.0991			2015-08-31	7.31	2015-09-03	9.787
624	2015-08-30	30	Female	14.6	13.7	7.12329			2015-08-31	5.16	2015-09-03	3.223
625	2015-08-30	28	Female	12.6	12.9	5.15873			2015-09-02	11.31	2015-09-03	8.189
701	2015-08-31	9	Female	13.7	12.7	11.4599			2015-09-01	7.97	2015-09-03	8.443
702	2015-08-31	20	Female	12.3	12.3	10.1626			2015-09-01	11.75	2015-09-03	9.211
703	2015-08-31	25	Female	13.7	11.4	9.27007			2015-09-01	4.43	2015-09-03	7.563
704	2015-08-31	35	Female	13.5	13.9	10.0741			2015-09-01	9.4	2015-09-03	8.103
705	2015-08-31	52	Male	13.7	15.1	7.22628			2015-09-01	5.3	2015-09-03	6.705
706	2015-08-31	54	Female	13.1	13.7	8.39695			2015-09-01	8.41	2015-09-03	7.512
707	2015-08-31	42	Male	13.6	11.5	9.26471			2015-09-01	5.06	2015-09-03	7.106
708	2015-08-31	45	Female	11.7	11.7	10.9402			2015-09-01	11.13	2015-09-03	8.113
709	2015-08-31	22	Female	10.8	10.6	7.68518			2015-09-01	9.94	2015-09-03	9.65
710	2015-08-31	27	Female	11.1	10.1	9.18919			2015-09-01	8.18	2015-09-03	10.408
711	2015-08-31	45	Female	12.7	11	9.44882			2015-09-01	7.34	2015-09-03	7.703
712	2015-08-31	23	Female	11.1	11.6	10.7207			2015-09-01	7.47	2015-09-03	8.01
713	2015-08-31	18	Male	15.6	15.7	7.62821			2015-09-01	6.66	2015-09-03	6.095
714	2015-08-31	15	Male	11.1	13	10.3604			2015-09-01	8.25	2015-09-03	8.945
715	2015-08-31	19	Female	13.2	13.4	9.84848			2015-09-01	7.01	2015-09-03	6.79
716	2015-08-31	30	Female	9.7	11	9.07216			2015-09-01	7.77	2015-09-03	10.574
717	2015-08-31	27	Female	11	10	8.72727			2015-09-01	7.08	2015-09-03	9.175
718	2015-08-31	37	Female	10.8	8.6	10.9259			2015-09-01	9.13	2015-09-03	10.447
719	2015-08-31	17	Female	12.3	13.6	9.43089			2015-09-01	4.86	2015-09-03	8.381
720	2015-08-31	32	Female	12.9	12.5	9.84496			2015-09-01	7.89	2015-09-03	8.586
721	2015-08-31	42	Female	11	11.1	10.8182			2015-09-01	6.98	2015-09-03	8.366
722	2015-08-31	17	Female	11.6	11.6	9.31034			2015-09-01	7.09	2015-09-03	8.22
723	2015-08-31	50	Female	12.8	12.1	9.53125			2015-09-01	6.6	2015-09-03	8.62
724	2015-08-31	35	Female	12.7	13.4	9.2126			2015-09-01	6.49	2015-09-03	9.111
725	2015-08-31	36	Female	10.8	11.3	10.6481			2015-09-02	11.82	2015-09-03	9.958
801	2015-09-01	12	Male	13.5	14.8	7.03704			2015-09-02	5.71	2015-09-03	8.537
802	2015-09-01	9	Male	13.1	13.2	10			2015-09-02	8.22	2015-09-03	8.865
803	2015-09-01	10	Male	11.7	11.8	10.6838			2015-09-02	7.32	2015-09-03	9.318
804	2015-09-01	12	Male	12.2	12.9	12.0492			2015-09-02	9.89	2015-09-03	9.873
805	2015-09-01	8	Male	12.4	11.3	12.0161			2015-09-02	8.32	2015-09-03	9.6
806	2015-09-01	70	Female	12.4	13.3	10.4839			2015-09-02	12.24	2015-09-03	9.924
807	2015-09-01	28	Female	13.4	12.3	9.40298			2015-09-02	7.77	2015-09-03	7.845
808	2015-09-01	55	Female	13.7	12.9	10			2015-09-02	9.1	2015-09-03	8.426
809	2015-09-01	22	Female	14.2	12.7	8.52113			2015-09-02	8.78	2015-09-03	8.689
810	2015-09-01	35	Male	13.3	12	8.87218			2015-09-02	8.54	2015-09-03	9.171
811	2015-09-01	30	Female	14.2	12	8.16901			2015-09-02	6.13	2015-09-03	8.651
812	2015-09-01	15	Female	14	14.8	9.42857			2015-09-02	5.34	2015-09-03	7.925
813	2015-09-01	30	Female	13.2	11.7	9.92424			2015-09-02	7.81	2015-09-03	8.968
814	2015-09-01	46	Female	13.5	10.8	10.4444			2015-09-02	9.32	2015-09-03	8.856
815	2015-09-01	32	Female	13.7	11.8	9.19708			2015-09-02	6.43	2015-09-03	8.877
817	2015-09-01	50	Female	12.4	10.9	11.0484			2015-09-02	6	2015-09-03	8.918
818	2015-09-01	52	Male	14.5	13.8	9.03448			2015-09-02	7.75	2015-09-03	8.211
819	2015-09-01	45	Female	12.8	12.4	8.82812			2015-09-02	6.47	2015-09-03	8.582
820	2015-09-01	45	Female	11.4	12.2	10.614			2015-09-02	8.06	2015-09-03	9.53
821	2015-09-01	45	Male	13.7	13.9	10.8029			2015-09-02	6.93	2015-09-03	8.751
822	2015-09-01	35	Female	13.9	13.2	5.89928			2015-09-02	7.63	2015-09-03	8.128
823	2015-09-01	70	Female	10.6	11.9	11.6038			2015-09-02	10.54	2015-09-03	11.566
824	2015-09-01	70	Female	12.7	12.4	10.9449			2015-09-02	8.02	2015-09-03	8.061
825	2015-09-01	45	Female	13.9	14.1	6.47482			2015-09-02	7.15	2015-09-03	7.936
901	2015-09-05	10	Male	12.7	12.3	5.98425			2015-09-06	7.95	2015-09-10	8.083
902	2015-09-05	18	Female	8.1	8.9	11.358			2015-09-06	15.37	2015-09-10	15.255
903	2015-09-05	11	Female	12.6	11.5	9.36508			2015-09-06	6.68	2015-09-10	6.308
904	2015-09-05	55	Female	12.9	12.8	10.6202			2015-09-06	6	2015-09-10	5.902
905	2015-09-05	44	Female	11.4	10.8	9.5614			2015-09-06	10.67	2015-09-10	9.618
906	2015-09-05	71	Male	15.7	14.3	9.23567			2015-09-06	8.39	2015-09-10	6.046
907	2015-09-05	13	Female	12.6	14.1	9.92064			2015-09-06	5.46	2015-09-10	7.314
908	2015-09-05	50	Female	12.8	12.5	7.65625			2015-09-06	3.88	2015-09-10	5.139
909	2015-09-05	24	Female	11.9	11.8	10.6723			2015-09-06	8.37	2015-09-10	6.42
910	2015-09-05	61	Female	10.5	11.2	10.2857			2015-09-06	17.9	2015-09-10	11.312
911	2015-09-05	45	Female	11.7	11.5	8.37607			2015-09-06	6.17	2015-09-10	6.221
912	2015-09-05	37	Male	12	10.8	7.5			2015-09-06	12.39	2015-09-10	10.086
913	2015-09-05	13	Male	14.6	14.3	7.67123			2015-09-06	6.02	2015-09-10	6.809
914	2015-09-05	45	Male	12.2	12.6	7.86885			2015-09-06	9.5	2015-09-10	8.014
915	2015-09-05	9	Male	11.3	10.2	9.73451			2015-09-06	10.24	2015-09-10	6.392
916	2015-09-05	77	Male	12.8	11.3	10.5469			2015-09-06	11.65	2015-09-10	9.225
917	2015-09-05	35	Male	12.4	10.6	10.9677			2015-09-06	12.13	2015-09-10	9.539
918	2015-09-05	13	Male	13.4	13	5.22388			2015-09-06	11.2	2015-09-10	7.075
919	2015-09-05	26	Female	13	12.5	6.15385			2015-09-06	10.19	2015-09-10	9.746
920	2015-09-05	22	Male	16.1	16	9.50311			2015-09-06	5.75	2015-09-10	6.007
921	2015-09-05	52	Male	12	11.1	8			2015-09-06	9.65	2015-09-10	8.37
922	2015-09-05	53	Male	13.6	13	6.39706			2015-09-06	10.24	2015-09-10	8.811
1001	2015-09-06	75	Female	13.3	12.2	6.99248			2015-09-07	7.51	2015-09-10	6.003
1002	2015-09-06	52	Female	11.8	12.1	8.47458			2015-09-07	7.57	2015-09-10	7.297
1003	2015-09-06	68	Male	13.2	14.4	9.92424			2015-09-07	5.89	2015-09-10	7.45
1004	2015-09-06	70	Female	12	12	8.5			2015-09-07	8.75	2015-09-10	7.215
1005	2015-09-06	30	Female	12	12.4	10.5833			2015-09-07	9.09	2015-09-10	8.326
1006	2015-09-06	38	Female	11.3	11.3	8.40708			2015-09-07	8.99	2015-09-10	6.673
1007	2015-09-06	58	Male	12.7	13.6	11.4173			2015-09-07	6.65	2015-09-10	7.511
1008	2015-09-06	9	Male	12.5	12.3	11.36			2015-09-07	8.21	2015-09-10	7.239
1009	2015-09-06	39	Female	13.2	12.9	9.39394			2015-09-07	7.41	2015-09-10	7.153
1010	2015-09-06	18	Female	11.9	12.4	7.14286			2015-09-07	10.49	2015-09-10	9.296
1011	2015-09-06	18	Female	13.2	11.4	10.7576			2015-09-07	5.9	2015-09-10	7.307
1012	2015-09-06	27	Female	10.5	10	10.5714			2015-09-07	7.6	2015-09-10	9.783
1013	2015-09-06	30	Female	14.9	13.3	6.1745			2015-09-07	2.68	2015-09-10	4.175
1014	2015-09-06	35	Female	11.7	12.3	7.35043			2015-09-07	10.58	2015-09-10	9.681
1015	2015-09-06	45	Female	13.2	11.5	10.303			2015-09-07	7.04	2015-09-10	8.105
1016	2015-09-06	50	Female	12.8	12.5	9.84375			2015-09-07	7.53	2015-09-10	5.815
1017	2015-09-06	35	Female	14.6	13.5	3.76712			2015-09-07	0.28	2015-09-10	1.71
1018	2015-09-06	45	Male	12.2	12.4	12.2131			2015-09-07	8.55	2015-09-10	8.206
1019	2015-09-06	56	Female	12.7	12.1	10.2362			2015-09-07	5.98	2015-09-10	8.193
1020	2015-09-06	25	Female	12.2	11.5	9.5082			2015-09-07	7.12	2015-09-10	7.975
1021	2015-09-06	63	Female	13.2	12.9	10.0758			2015-09-07	7.14	2015-09-10	6.119
1022	2015-09-06	18	Female	9.7	11.5	14.7423			2015-09-07	16.53	2015-09-10	10.189
1023	2015-09-06	45	Female	12.1	11	7.93388			2015-09-07	0.31	2015-09-10	4.699
1024	2015-09-06	35	Male	14.8	14.5	10			2015-09-07	6.35	2015-09-10	6.237
1025	2015-09-06	40	Female	13.3	12.5	4.73684			2015-09-08	0.66	2015-09-10	1.993
1026	2015-09-06	12	Male	12.3	12.6	12.439			2015-09-08	9.89	2015-09-10	8.183
1027	2015-09-06	35	Female	10.1	11.2	10.396			2015-09-08	7.01	2015-09-10	9.055
1028	2015-09-06	11	Female	13.8	12.6	9.63768			2015-09-08	8.33	2015-09-10	6.473
1101	2015-09-07	58	Male	8.2	8.9	11.4634			2015-09-08	14.36	2015-09-10	16.25
1102	2015-09-07	58	Male	15	14.6	8.53333			2015-09-08	11.69	2015-09-10	7.762
1103	2015-09-07	40	Male	16.9	15.7	7.39645			2015-09-08	6.81	2015-09-10	5.33
1104	2015-09-07	33	Female	13.3	12.2	9.17293			2015-09-08	5.28	2015-09-10	5.31
1105	2015-09-07	33	Male	14.7	14.6	9.79592			2015-09-08	8.25	2015-09-10	6.771
1106	2015-09-07	21	Male	15.6	14.9	6.66667			2015-09-08	9.42	2015-09-10	6.584
1107	2015-09-07	45	Male	14.4	12.4	9.51389			2015-09-08	6.46	2015-09-10	7.782
1108	2015-09-07	21	Female	12.5	12.8	9.6			2015-09-08	10.58	2015-09-10	8.476
1109	2015-09-07	33	Female	12.5	12	11.04			2015-09-08	6.12	2015-09-10	5.77
1110	2015-09-07	37	Male	13.7	14.3	9.0511			2015-09-08	8.49	2015-09-10	7.618
1111	2015-09-07	40	Male	13.2	14.4	15.6818			2015-09-08	9.24	2015-09-10	8.671
1112	2015-09-07	6	Male	12.1	12.4	10.2479			2015-09-08	8.59	2015-09-10	8.17
1113	2015-09-07	55	Female	12.8	13.2	10.625			2015-09-08	6.28	2015-09-10	4.924
1114	2015-09-07	33	Female	12	13	8.25			2015-09-08	4.75	2015-09-10	5.065
1115	2015-09-07	37	Female	11.4	12.6	10.5263			2015-09-08	7.57	2015-09-10	6.703
1116	2015-09-07	11	Female	11.4	11.3	10.9649			2015-09-08	7.64	2015-09-10	5.938
1117	2015-09-07	8	Female	11	9.9	13.9091			2015-09-08	9.84	2015-09-10	9.334
1118	2015-09-07	57	Male	13.2	12.1	8.56061			2015-09-08	12.12	2015-09-10	8.919
1119	2015-09-07	47	Male	15.9	15.3	6.54088			2015-09-08	7.86	2015-09-10	6.884
1120	2015-09-07	15	Male	14.3	14.4	9.65035			2015-09-08	4.54	2015-09-10	6.429
1121	2015-09-07	17	Male	14.2	13.7	7.88732			2015-09-09	8.96	2015-09-10	7.947
1122	2015-09-07	50	Female	12.4	12.4	13.629			2015-09-09	12.36	2015-09-10	8.648
1123	2015-09-07	29	Female	13	11.1	10.7692			2015-09-09	12	2015-09-10	9.35
1124	2015-09-07	30	Female	13.3	15.3	8.7218			2015-09-09	13.22	2015-09-10	8.483
1125	2015-09-07	41	Male	15.7	15.1	0.700637			2015-09-09	1.72	2015-09-10	1.074
1201	2015-09-08	34	Female	12.3	11.5	12.0325			2015-09-09	9.51	2015-09-10	7.501
1202	2015-09-08	44	Female	12.2	10.6	7.70492			2015-09-09	8.37	2015-09-10	6.897
1203	2015-09-08	22	Female	12.5	11.6	9.44			2015-09-09	10.93	2015-09-10	9.202
1204	2015-09-08	46	Female	13.2	12.3	1.21212			2015-09-09	1.33	2015-09-10	1.087
1205	2015-09-08	29	Female	14	14.3	6.78571			2015-09-09	4.47	2015-09-10	3.97
1206	2015-09-08	46	Female	15	13.1	8.4			2015-09-09	6.11	2015-09-10	6.282
1207	2015-09-08	27	Female	14.1	12.3	7.44681			2015-09-09	8.9	2015-09-10	7.034
1208	2015-09-08	19	Female	12	10.2	11.5			2015-09-09	10.4	2015-09-10	8.271
1209	2015-09-08	52	Female	13.8	12.4	8.55072			2015-09-09	11.58	2015-09-10	7.496
1210	2015-09-08	36	Female	13.2	13.2	10.2273			2015-09-09	6.2	2015-09-10	7.219
1211	2015-09-08	42	Male	13.7	13.4	8.68613			2015-09-09	11.72	2015-09-10	7.766
1212	2015-09-08	31	Female	8.1	9	11.9753			2015-09-09	14.52	2015-09-10	9.315
1213	2015-09-08	10	Male	12.5	11.6	11.04			2015-09-09	7.3	2015-09-10	7.008
1214	2015-09-08	10	Female	12.4	11.3	11.129			2015-09-09	5.86	2015-09-10	5.783
1215	2015-09-08	11	Female	12.6	11.3	10.5556			2015-09-09	4.87	2015-09-10	7.831
1216	2015-09-08	9	Female	12.7	10.4	12.0472			2015-09-13	10.06	2015-09-10	8.468
1217	2015-09-08	11	Male	13	13.4	10.1538			2015-09-13	12.7	2015-09-10	8.046
1218	2015-09-08	10	Female	13.8	14.1	7.31884			2015-09-13	2.91	2015-09-10	4.856
1219	2015-09-08	32	Female	8.6	7.8	10.2326			2015-09-13	11.41	2015-09-10	8.339
1220	2015-09-08	32	Male	13.2	13.5	10.6061			2015-09-13	7.85	2015-09-10	5.96
1221	2015-09-08	14	Female	13.4	13	13.5075			2015-09-13	10.67	2015-09-10	7.146
1222	2015-09-08	21	Male	14.3	14.1	8.39161			2015-09-13	5.5	2015-09-10	8.266
1223	2015-09-08	56	Female	12.8	13	8.51562			2015-09-13	7.91	2015-09-10	8.857
1224	2015-09-08	33	Female	11.6	12.1	13.7931			2015-09-13	11.5	2015-09-10	10.629
1225	2015-09-08	31	Female	12.8	10.5	8.82812			2015-09-13	0.47	2015-09-10	0.997
1301	2015-09-12	71	Male	11.3	11.5	4.42478			2015-09-13	0.64	2015-09-17	1.502
1302	2015-09-12	73	Male	12.8	13.4	9.45312			2015-09-13	9.77	2015-09-17	8.232
1303	2015-09-12	17	Male	13.4	12.8	12.0896			2015-09-13	5.65	2015-09-17	4.803
1304	2015-09-12	12	Male	12.4	12.6	4.83871			2015-09-13	0.72	2015-09-17	2.074
1305	2015-09-12	40	Female	13.5	13.9	11.7037			2015-09-13	7.05	2015-09-17	8.134
1306	2015-09-12	6	Male	12.5	13.2	11.76			2015-09-13	8.25	2015-09-17	7.59
1307	2015-09-12	32	Female	12.4	13.3	14.1935			2015-09-13	8.47	2015-09-17	7.792
1308	2015-09-12	32	Male	15.8	15.6	4.3038		hi	2015-09-13	6.25	2015-09-17	5.711
1309	2015-09-12	19	Female	14.4	14.3	10.8333			2015-09-13	3.2	2015-09-17	6.738
1310	2015-09-12	39	Female	14.6	13.9	8.9726			2015-09-13	6.58	2015-09-17	7.061
1311	2015-09-12	54	Female	12.3	10.9	8.13008			2015-09-13	2.82	2015-09-17	4.13
1312	2015-09-12	50	Male	15.4	16.5	8.83117			2015-09-13	7.24	2015-09-17	6.993
1313	2015-09-12	68	Male	14.7	15.4	8.84354			2015-09-13	1.16	2015-09-17	7.397
1314	2015-09-12	70	Male	19.1	19	5.70681			2015-09-13	5.19	2015-09-17	5.444
1315	2015-09-12	34	Male	16	14.5	9.125			2015-09-14	11.63	2015-09-17	7.05
1316	2015-09-12	24	Male	14.9	14.8	3.28859			2015-09-14	0.3	2015-09-17	2.765
1317	2015-09-12	69	Male	13.8	13.7	10.4348			2015-09-14	11.16	2015-09-17	6.385
1318	2015-09-12	36	Male	15.1	15.2	8.01324			2015-09-14	10.22	2015-09-17	6.578
1319	2015-09-12	21	Male	14.8	15.4	7.77027			2015-09-14	7.87	2015-09-17	7.196
1320	2015-09-12	6	Male	13.6	13	10.5147			2015-09-14	7.03	2015-09-17	6.136
1321	2015-09-12	35	Male	16	13.7	4.25			2015-09-14	4.24	2015-09-17	6.411
1322	2015-09-12	16	Male	14.8	14.2	10.8784			2015-09-14	4.43	2015-09-17	6.613
1323	2015-09-12	35	Female	13.5	13.1	12.4444			2015-09-14	8.36	2015-09-17	7.235
1324	2015-09-12	26	Male	15.9	14.5	8.86792			2015-09-14	6.1	2015-09-17	6.119
1325	2015-09-12	29	Male	14.3	13.3	9.51049			2015-09-14	11.27	2015-09-17	6.793
1326	2015-09-12	32	Male	13.5	11.5	2.07407			2015-09-14	1.53	2015-09-17	1.523
1327	2015-09-12	12	Male	13.7	13.8	11.0949			2015-09-14	9.49	2015-09-17	6.705
1328	2015-09-12	56	Male	16	14.6	9.8125			2015-09-14	8.72	2015-09-17	6.279
1329	2015-09-12	30	Male	15.4	15.2	9.93507			2015-09-14	5.41	2015-09-17	7.346
1330	2015-09-12	13	Male	13.4	13.6	4.62687			2015-09-13	0.73	2015-09-17	1.431
1401	2015-09-13	38	Male	13.8	12.9	11.8841			2015-09-14	7.12	2015-09-17	6.904
1402	2015-09-13	45	Female	13.4	13.3	10.5224			2015-09-14	5.36	2015-09-17	7.67
1403	2015-09-13	10	Male	14.2	14	10.5634			2015-09-14	7.62	2015-09-17	7.859
1404	2015-09-13	43	Male	12.8	11	10.5469			2015-09-14	12.08	2015-09-17	8.929
1405	2015-09-13	47	Male	15.6	14.8	10.0641			2015-09-14	7.42	2015-09-17	6.782
1406	2015-09-13	56	Female	12.4	12.5	6.29032			2015-09-14	9.93	2015-09-17	8.704
1407	2015-08-13	35	Female	12.8	13.3	12.1875			2015-09-14	6.1	2015-09-17	7.436
1408	2015-09-13	23	Female	11.6	11.9	11.2931			2015-09-14	9.94	2015-09-17	8.975
1409	2015-09-13	36	Male	14.8	15.7	10.4054			2015-09-14	5.95	2015-09-17	5.061
1410	2015-09-13	34	Male	13.3	13.8	12.4812			2015-09-14	8.98	2015-09-17	7.375
1411	2015-09-13	47	Female	13.9	14.2	9.35252			2015-09-14	5.16	2015-09-17	7.758
1412	2015-09-13	40	Male	14.5	14.1	13.5172			2015-09-14	8.93	2015-09-17	6.014
1413	2015-09-13	21	Male	16.2	16.5	9.07407			2015-09-14	5.01	2015-09-17	5.607
1414	2015-09-13	35	Male	15.7	15.7	2.29299			2015-09-14	0.6	2015-09-17	0.836
1415	2015-09-13	38	Male	15.6	15.2	10.0641			2015-09-14	4.99	2015-09-17	7.153
1416	2015-09-13	62	Male	13.3	13.7	7.81955			2015-09-14	5.92	2015-09-17	7.935
1417	2015-09-13	41	Male	14.2	14.2	7.8169			2015-09-14	7.88	2015-09-17	7.035
1418	2015-09-13	20	Male	13.4	13.1	10.1493			2015-09-14	10.8	2015-09-17	8.227
1419	2015-09-13	52	Male	13.6	14.8	10.9559			2015-09-14	6.27	2015-09-17	7.544
1420	2015-09-13	48	Male	14.7	14.6	6.19048			2015-09-14	6.52	2015-09-17	7.595
1421	2015-09-13	20	Male	16.6	15.5	2.77108			2015-09-14	1.17	2015-09-17	1.583
1422	2015-09-13	45	Female	12.1	10.3	9.75207			2015-09-14	10.57	2015-09-17	8.66
1423	2015-09-13	31	Female	12.8	13.4	8.75			2015-09-14	4.01	2015-09-17	5.244
1424	2015-09-13	50	Male	12.7	12.3	9.05512			2015-09-14	7.91	2015-09-17	7.681
1425	2015-09-13	45	Female	12.8	13.3	12.2656			2015-09-14	6.15	2015-09-17	6.831
1426	2015-09-13	55	Male	13.1	13.6	7.78626			2015-09-14	10.66	2015-09-17	8.698
1427	2015-09-13	24	Female	12.4	12.4	9.83871			2015-09-14	5.36	2015-09-17	6.124
1428	2015-09-13	48	Female	12.8	11.8	8.20312			2015-09-14	5.24	2015-09-17	6.705
1429	2015-09-13	45	Male	15.2	14	10.1974			2015-09-14	4.9	2015-09-17	6.368
1430	2015-09-13	52	Male	13.6	14.8	4.63235			2015-09-14	0.41	2015-09-17	1.343
1431	2015-09-13	35	Female	14	13.9	9.57143			2015-09-14	5.94	2015-09-17	7.533
1432	2015-09-13	38	Female	12.9	13.1	9.92248			2015-09-14	8.44	2015-09-17	7.676
1501	2015-09-14	40	Female	12.6	12.5	8.65079			2015-09-15	9.64	2015-09-17	8.486
1502	2015-09-14	48	Female	12.1	12.4	9.33884			2015-09-15	8.22	2015-09-17	6.881
1503	2015-09-14	55	Female	15.2	13.8	8.42105			2015-09-15	3.82	2015-09-17	6.432
1504	2015-09-14	42	Female	13.2	13.5	6.74242			2015-09-15	7.11	2015-09-17	4.061
1505	2015-09-14	40	Female	13	12.7	8.92308			2015-09-15	9.78	2015-09-17	7.664
1506	2015-09-14	50	Male	14.7	13.9	12.8571			2015-09-15	8.24	2015-09-17	6.476
1507	2015-09-14	70	Male	12.9	13.5	3.17829			2015-09-15	0.31	2015-09-17	1.079
1508	2015-09-14	41	Female	15.2	14.6	7.69737			2015-09-15	6.78	2015-09-17	6.088
1509	2015-09-14	25	Female	13.5	13.4	6.51852			2015-09-15	6.25	2015-09-17	7.218
1510	2015-09-14	29	Male	12.9	12.8	6.51163			2015-09-15	0.59	2015-09-17	1.355
1511	2015-09-14	12	Male	13	13.6	9.07692			2015-09-15	4.65	2015-09-17	7.52
1512	2015-09-14	35	Female	11.8	12.2	8.8983			2015-09-15	7.39	2015-09-17	9.444
1513	2015-09-14	34	Female	14.1	14.1	7.0922			2015-09-15	6.34	2015-09-17	7.424
1514	2015-09-14	70	Male	11.1	13.3	9.90991			2015-09-15	8.35	2015-09-17	9.852
1515	2015-09-14	58	Female	13.8	13.3	6.88406			2015-09-15	4.52	2015-09-17	6.46
1516	2015-09-14	35	Male	15.1	14.5	6.42384			2015-09-15	8.76	2015-09-17	7.415
1517	2015-09-14	60	Female	11	13.2	11			2015-09-15	9.08	2015-09-17	8.923
1518	2015-09-14	24	Male	15.1	15.6	7.61589			2015-09-15	7.77	2015-09-17	6.008
1519	2015-09-14	48	Female	11.1	13	10.2703			2015-09-15	7.34	2015-09-17	9.041
1520	2015-09-14	24	Male	16.8	17.8	7.79762			2015-09-15	5.28	2015-09-17	5.775
1521	2015-09-14	40	Male	15.3	15.3	6.53595			2015-09-15	4.44	2015-09-17	5.089
1522	2015-09-14	65	Female	13.8	14.5	9.42029			2015-09-15	7.11	2015-09-17	7.391
1523	2015-09-14	26	Female	13.1	12.7	9.38931			2015-09-15	9.26	2015-09-17	9.115
1524	2015-09-14	38	Male	15	15.2	10.4			2015-09-15	4.94	2015-09-17	6.149
1525	2015-09-14	21	Female	13	13.8	7.07692			2015-09-15	10.44	2015-09-17	8.117
1526	2015-09-14	30	Male	15.1	14.8	6.22517			2015-09-15	6.4	2015-09-17	6.706
1527	2015-09-14	28	Female	14.5	12.2	8.48276			2015-09-15	8.03	2015-09-17	7.613
1528	2015-09-14	68	Male	12.5	10.8	8.96			2015-09-15	14.81	2015-09-17	7.311
1529	2015-09-14	13	Female	12.4	13.4	9.83871			2015-09-15	7.44	2015-09-17	7.473
1530	2015-09-14	28	Female	13.4	13.3	11.1194			2015-09-15	7.8	2015-09-17	6.96
1531	2015-09-14	40	Female	12.5	12.4	7.68			2015-09-15	7.55	2015-09-17	7.732
1532	2015-09-15	50	Male	15	14.1	6.73333			2015-09-15	5.48	2015-09-17	4.955
1533	2015-09-14	80	Female	14	12.3	6.85714			2015-09-15	2.62	2015-09-17	3.505
1534	2015-09-14	30	Female	14.5	14.3	6.27586			2015-09-15	5.9	2015-09-17	6.248
1535	2015-09-14	47	Female	13.3	12.4	10.6767			2015-09-15	8.45	2015-09-17	9.091
1536	2015-09-14	46	Female	10.5	10	8.66667			2015-09-15	12.84	2015-09-17	11.616
1537	2015-09-14	45	Male	13.8	13.4	7.68116			2015-09-15	9.85	2015-09-17	8.076
1538	2015-09-14	38	Male	15.1	13.5	8.60927			2015-09-15	10.44	2015-09-17	7.573
1539	2015-09-14	44	Male	14.3	13.7		lo		2015-09-15	6.58	2015-09-17	7.651
1540	2015-09-14	33	Male	17.7	15.4	6.44068			2015-09-15	4.85	2015-09-17	6.123
1541	2015-09-14	32	Male	14.7	14.4	9.11565			2015-09-15	4.77	2015-09-17	7.649
1542	2015-09-14	69	Female	13.1	12.9	12.3664			2015-09-15	8.09	2015-09-17	7.433
1601	2015-09-15	11	Female	13.5	14.4	8.2963			2015-09-16	6.41	2015-09-17	7.783
1602	2015-09-15	50	Female	10.1	10.7	9.30693			2015-09-16	12.81	2015-09-17	10.853
1603	2015-09-15	7	Female	11	11.8		lo	lo	2015-09-16	0.9	2015-09-17	1.691
1604	2015-09-15	45	Male	14.6	13	7.80822			2015-09-16	6.78	2015-09-17	7.708
1605	2015-09-15	6	Female	12	13.3	6.25			2015-09-16	0.92	2015-09-17	7.109
1606	2015-09-15	10	Male	11.7	11.6	4.78632			2015-09-16	6.28	2015-09-17	2.122
1607	2015-09-15	10	Male	12.5	12.1	8.8			2015-09-16	7.11	2015-09-17	9.702
1608	2015-09-15	10	Male	11.7	10.3	9.65812			2015-09-16	10.12	2015-09-17	10.611
1609	2015-09-15	11	Male	13.4	13.7	8.65672			2015-09-16	9.93	2015-09-17	8.44
1610	2015-09-15	11	Male	13.3	10.8	6.16541			2015-09-16	7.39	2015-09-17	8.606
1611	2015-09-15	49	Male	13.3	12.6	6.84211			2015-09-16	8.59	2015-09-17	8.35
1612	2015-09-15	36	Female	12.2	11.9	11.1475			2015-09-16	11.43	2015-09-17	9.858
1613	2015-09-15	58	Male	13.5	14.7	9.85185			2015-09-16	9.67	2015-09-17	8.489
1614	2015-09-15	26	Female	11.3	11.9	8.76106			2015-09-16	13.48	2015-09-17	9.987
1615	2015-09-15	36	Female	13.7	14.2	6.35037			2015-09-16	10.21	2015-09-17	8.244
1616	2015-09-15	30	Female	13.4	13.7	8.95522			2015-09-16	7.52	2015-09-17	8.719
1617	2015-09-15	31	Female	14.2	14.1	6.05634			2015-09-16	6.37	2015-09-17	8.57
1618	2015-09-15	12	Male	11.6	11.1	8.10345			2015-09-16	9.15	2015-09-17	8.872
1619	2015-09-15	9	Female	12.1	14.1	9.83471			2015-09-16	5.4	2015-09-17	6.096
1620	2015-09-15	12	Male	10.2	10.3	12.451			2015-09-16	10.41	2015-09-17	10.92
1621	2015-09-15	23	Female	12	10.7	9.58333			2015-09-16	8.92	2015-09-17	5.826
1622	2015-09-15	32	Female	13.1	13.1	7.32824			2015-09-16	7.58	2015-09-17	6.401
1623	2015-09-15	11	Male	11.2	11.6	9.91071			2015-09-16	8.1	2015-09-17	5.123
1624	2015-09-15	32	Female	10.7	10.1	9.34579			2015-09-16	8.26	2015-09-17	8.463
1625	2015-09-15	32	Female	4.8	6.4	6.04167			2015-09-16	15.07	2015-09-17	16.883
1626	2015-09-15	30	Female	11.5	8.8	8			2015-09-16	11.12	2015-09-17	9.345
1627	2015-09-15	24	Female	11.6	11.9	7.32759			2015-09-16	10.07	2015-09-17	10.34
1628	2015-09-15	39	Female	14.2	14.2	4.01408			2015-09-16	1.86	2015-09-17	2.857
1629	2015-09-15	28	Female	13.6	12.1	8.97059			2015-09-16	6.3	2015-09-17	8.045
1630	2015-09-15	25	Female	12.1	12.8	8.5124			2015-09-16	11.57	2015-09-17	10.072
1631	2015-09-15	46	Female	12.5	12	8.16			2015-09-16	7.38	2015-09-17	8.998
1701	2015-10-05	58	Female	10	7.7	10.9			2015-10-12	9.42	2015-10-11	9.449
1702	2015-10-05	12	Male	11.8	12.1	11.1017			2015-10-12	8.14	2015-10-11	8.426
1703	2015-10-05	45	Female	15	14.4	9.06667			2015-10-12	3.95	2015-10-11	7.237
1704	2015-10-05	44	Female	11.4	11.2	8.33333			2015-10-12	7.05	2015-10-11	8.686
1705	2015-10-05	50	Male	15	16.2	3.06667			2015-10-12	0.03	2015-10-11	6.923
1706	2015-10-05	62	Female	9.9	7.7	5.75758			2015-10-12	13.56	2015-10-11	10.942
1707	2015-10-05	63	Female	11.1	9.3	11.7117			2015-10-12	10.05	2015-10-11	1.498
1708	2015-10-05	72	Female	12.6	10.1	7.46032			2015-10-12	9.99	2015-10-11	9.054
1709	2015-10-05	80	Male	11.3	12	10			2015-10-12	8.34	2015-10-11	8.535
1710	2015-10-05	70	Male	11.3	10.6	8.58407			2015-10-12	7.59	2015-10-11	10.754
1711	2015-10-05	45	Female	11.7	11.4	10.2564			2015-10-12	7.56	2015-10-11	8.786
1712	2015-10-05	32	Female	15.4	15.8	8.96104			2015-10-12	5.55	2015-10-11	6.643
1713	2015-10-05	45	Female	12.5	13.4	8.16			2015-10-12	5.6	2015-10-11	8.539
1714	2015-10-05	38	Female	12.9	12.7	8.13953			2015-10-12	6.55	2015-10-11	7.734
1715	2015-10-05	30	Female	11.9	11.8	8.4874			2015-10-12	8.36	2015-10-11	8.424
1716	2015-10-05	60	Male	12.9	14.2	7.90698			2015-10-12	7.26	2015-10-11	8.594
1717	2015-10-05	22	Female	13	13.3	9.76923			2015-10-12	8.14	2015-10-11	9.723
1718	2015-10-05	58	Male	11.8	10.3	0.847458			2015-10-12	13.06	2015-10-11	10.509
1719	2015-10-05	9	Male	12.4	12.8	10.8065			2015-10-12	5.7	2015-10-11	9.915
1720	2015-10-05	63	Female	11.7	11.7	11.2821			2015-10-12	11.07	2015-10-11	1.243
1721	2015-10-05	19	Female	14.7	13.6	7.27891			2015-10-12	5.68	2015-10-11	6.41
1722	2015-10-05	20	Female	12.5	13.4	10.4			2015-10-12	6.1	2015-10-11	8.294
1723	2015-10-05	48	Male	13.2	11.9	8.86364			2015-10-12	5.25	2015-10-11	8.593
1724	2015-10-05	35	Female	10.4	10.9	8.94231			2015-10-12	5.48	2015-10-11	12.14
1725	2015-10-05	48	Female	9.4	8.2	4.04255			2015-10-12	1.47	2015-10-11	11.115
1726	2015-10-05	21	Male	15.8	16.8	8.92405			2015-10-12	6.63	2015-10-11	1.734
1727	2015-10-05	40	Female	12.9	12.8	11.2403			2015-10-12	5.62	2015-10-11	8.19
1728	2015-10-05	29	Female	12.6	12.1	10.7143			2015-10-12	5.7	2015-10-11	5.357
1801	2015-10-06	55	Male	14	14.5	8.14286			2015-10-12	4.18	2015-10-11	7.076
1802	2015-10-06	46	Male	14.6	13.6	9.52055			2015-10-12	5.05	2015-10-11	8
1803	2015-10-06	57	Female	11.6	11.4	6.12069			2015-10-12	6.66	2015-10-11	9.706
1804	2015-10-06	15	Male	12.6	12.5	8.73016			2015-10-12	6.33	2015-10-11	9.037
1805	2015-10-06	24	Female	13	13.1	7.69231			2015-10-12	7.67	2015-10-11	7.795
1806	2015-10-06	41	Female	14.7	13.3	8.16327			2015-10-12	8.13	2015-10-11	7.029
1807	2015-10-06	23	Female	12.4	13.3	8.87097			2015-10-12	7.3	2015-10-11	8.658
1808	2015-10-06	22	Male	15.3	15.4	7.18954			2015-10-12	7.81	2015-10-11	7.3
1809	2015-10-06	28	Female	14.3	14	7.9021			2015-10-12	6.64	2015-10-11	7.807
1810	2015-10-06	23	Female	12.9	12.8	11.3178			2015-10-12	9.7	2015-10-11	8.798
1811	2015-10-06	26	Female	14.2	12.6	8.66197			2015-10-12	5.51	2015-10-11	8.193
1812	2015-10-06	34	Male	16.8	16.6	7.67857			2015-10-13	6.08	2015-10-11	6.306
1813	2015-10-06	66	Female	12.5	12	10.56			2015-10-13	13.3	2015-10-11	10.187
1814	2015-10-06	26	Female	11.2	11.9	10.8929			2015-10-13	4.09	2015-10-11	6.462
1815	2015-10-06	34	Female	12	12	9.58333			2015-10-13	15.3	2015-10-11	9.32
1816	2015-10-06	34	Female	12.4	12.9	8.14516			2015-10-13	6.07	2015-10-11	8.459
1817	2015-10-06	38	Female	12.2	13	11.4754			2015-10-13	9.85	2015-10-11	9.556
1818	2015-10-06	37	Male	16.1	13.6	3.10559			2015-10-13	4.5	2015-10-11	5.489
1819	2015-10-06	30	Female	11.1	10.9	11.3514			2015-10-13	11.85	2015-10-11	10.352
1820	2015-10-06	20	Female	14.7	15.3	7.48299			2015-10-13	9.25	2015-10-11	6.069
1821	2015-10-06	22	Male	13.9	15.3	7.98561			2015-10-13	8.82	2015-10-11
1822	2015-10-06	15	Male	14.1	15.7	8.15603			2015-10-13	5.92	2015-10-11
1823	2015-10-06	25	Male	15.4	16.2	2.33766			2015-10-13	0.02	2015-10-11
1824	2015-10-06	23	Female	13.3	14.5	9.3985			2015-10-13	10.37	2015-10-11
1825	2015-10-06	65	Male	14.5	14.2	8.41379			2015-10-13	11.36	2015-10-19	7.181
1826	2015-10-06	24	Male	14.3	15.1	8.6014			2015-10-13	7.14	2015-10-19	7.853
1827	2015-10-06	35	Female	12	12.4	9.66667			2015-10-13	9.49	2015-10-19	1.709
1828	2015-10-06	52	Female	14	15.3	7.57143			2015-10-13	6.12	2015-10-19	7.197
1829	2015-10-06	40	Female	12.4	13.9	5.16129			2015-10-13	4.97	2015-10-19	7.871
1830	2015-10-06	20	Male	15.2	13.7	6.71053			2015-10-13	6.87	2015-10-19	6.425
1831	2015-10-06	41	Female	11.4	11.9	10.7018			2015-10-13	11.01	2015-10-19	8.74
1832	2015-10-06	55	Female	12.9	11.9	8.99225			2015-10-13	5.87	2015-10-19	7.816
1833	2015-10-06	19	Female	11.2	9.6	9.91071			2015-10-13	12.76	2015-10-19	7.435
1834	2015-10-06	20	Male	15.3	15	0.784314			2015-10-13	7.42	2015-10-19	7.948
1835	2015-10-06	23	Male	14.2	14.7	8.09859			2015-10-13	9.32	2015-10-19	8.405
1901	2015-10-18	45	Female	11.1	9.7	3.15315			2015-10-20	10.88	2015-10-19	7.185
1902	2015-10-18		Female	12.2	12.1	6.31148			2015-10-20	7.76	2015-10-19	9.478
1903	2015-10-18	65	Female	12.7	11.9	9.2126			2015-10-20	5.7	2015-10-19	8.983
1904	2015-10-18	30	Female	12.1	10.8	8.26446			2015-10-20	8.34	2015-10-19	8.974
1905	2015-10-18	33	Female	13	11.6	6.84615			2015-10-20	17.64	2015-10-19	7.599
1906	2015-10-18		Female	12	12.3	9			2015-10-20	18.13	2015-10-19	8.162
1907	2015-10-18	68	Female	13.4	13.2	9.02985			2015-10-20	18.68	2015-10-19	3.653
1908	2015-10-18	25	Male	14.2	14.7	9.43662			2015-10-20	17.17	2015-10-19	2.446
1909	2015-10-18	20	Male	12.7	13.4	11.811			2015-10-20	8.62	2015-10-19	4.034
1910	2015-10-18	30	Female	13.8	14	7.75362			2015-10-20	1.67	2015-10-19	5.614
1911	2015-10-18		Female	14.9	15.3	8.32215			2015-10-20	3.88	2015-10-19	2.367
1912	2015-10-18	76	Male	11.7	11	11.5385			2015-10-20	5.31	2015-10-19	8.66
1913	2015-10-18	45	Female	8.1	8	13.0864			2015-10-20	0.42	2015-10-19	1.524
1914	2015-10-18	37	Male	14.8	14.1	9.39189			2015-10-20	9.14	2015-10-19	4.261
1915	2015-10-18	48	Female	5.4	5.8	18.3333			2015-10-20	17.04	2015-10-19	11.428
1916	2015-10-18	41	Male	13	12.7	8.76923			2015-10-20	5.97	2015-10-19	7.342
1917	2015-10-18	70	Male	11.3	11.2	11.7699			2015-10-20	4.2	2015-10-19	10.174
1918	2015-10-18	49	Female	12.6	13.6	9.28571			2015-10-20	6.13	2015-10-19	7.1
1919	2015-10-18	24	Female	11	10.8	11.4545			2015-10-20	6.7	2015-10-19	10.627
1920	2015-10-18	25	Female	13.2	12.2	9.31818			2015-10-20	8.08	2015-10-19	4.15
1921	2015-10-18	43	Female	8.4	8.7	11.7857			2015-10-20	11.96	2015-10-19	7.461
1922	2015-10-18	75	Male	13.9	14.1	3.38129			2015-10-20	7.04	2015-10-19	5.211
1923	2015-10-18	35	Male	15.8	15.3	7.02532			2015-10-20	3.87	2015-10-19	3.326
1924	2015-10-18	50	Female	12.2	13	9.7541			2015-10-20	6.12	2015-10-19	9.159
1925	2015-10-18	68	Male	13.2	14.1	9.16667			2015-10-20	6.39	2015-10-19	5.49
1926	2015-10-18	32	Male	13.8	13.3	7.24638			2015-10-20	9.47	2015-10-19	7.956
1927	2015-10-18	60	Male	14.1	14.5	8.7234			2015-10-20	6.79	2015-10-19	3.342
1928	2015-10-18	26	Male	12.8	14.8	9.45312			2015-10-20	6.51	2015-10-19	8.368
1929	2015-10-18	44	Female	14.4	14.4	8.95833			2015-10-21	7.89	2015-10-19	1.536
1930	2015-10-18	27	Male	12.8	13.3	2.8125			2015-10-21	1.21	2015-10-19	1.481
1931	2015-10-18	25	Female	13.3	13.6	8.7218			2015-10-21	0.28	2015-10-19	1.193
1932	2015-10-18	45	Male	13.7	12.6	8.46715			2015-10-21	2.21	2015-10-19	7.154
1933	2015-10-18	28	Female	11.9	13.8	10.6723			2015-10-21	6.76	2015-10-19	6.524
1934	2015-10-18	50	Female	11.5	10.5	8.69565			2015-10-21	6.38	2015-10-19	1.537
1935	2015-10-18	65	Female	11.6	12	12.069			2015-10-21	5.85	2015-10-19	7.331
1936	2015-10-18	24	Male	14.7	15.1	9.04762			2015-10-21	8.49	2015-10-19	2.698
1937	2015-10-18	26	Male	14.2	14.3	7.04225			2015-10-21	8.06	2015-10-19	7.06
1938	2015-10-18	24	Male	17.1	14.7	5.49708			2015-10-21	1.23	2015-10-22	5.595
1939	2015-10-18	55	Female	12.6	12.1	10.6349			2015-10-21	7.41	2015-10-22	4.795
1940	2015-10-18	36	Female	12.9	12.8	9.92248			2015-10-21	7.02	2015-10-22	4.627
1941	2015-10-18	21	Female	12	12.6	9.33333			2015-10-21	6.59	2015-10-22	6.536
1942	2015-10-18	32	Female	12.4	12	9.51613			2015-10-21	6.59	2015-10-22	4.487
1943	2015-10-18	70	Female	12.8	12.7	9.14062			2015-10-21	8.41	2015-10-22	4.922
1944	2015-10-18	35	Female	13.1	13.1	10.6107			2015-10-21	6.16	2015-10-22	2.124
1945	2015-10-18	72	Male	13.9	14.6	9.78417			2015-10-21	6.68	2015-10-22	5.23
1946	2015-10-18	67	Male	5.7	6.9	9.64912			2015-10-21	15.61	2015-10-22	7.029
1947	2015-10-18	32	Female	11	9.2	9.36364			2015-10-21	2.54	2015-10-22	2.49
1948	2015-10-18	38	Female	12	13.6	9.5			2015-10-21	7.43	2015-10-22	2.706
1949	2015-10-18	26	Female	14	15.5	6.14286			2015-10-21	2.85	2015-10-22	5.35
1950	2015-10-18	27	Male	12.5	10.9	9.28			2015-10-21	7.94	2015-10-22	9.245
2001	2015-10-19	12	Male	12.5	13.4	10.8			2015-10-25	4.55	2015-10-22	3.788
2002	2015-10-19	40	Female	11.5	11.5	11.4783			2015-10-25	8.94	2015-10-22	6.135
2003	2015-10-19	65	Male	10.8	11.6	11.2037			2015-10-25	4.6	2015-10-22	1.972
2004	2015-10-19	14	Male	13.8	14.3	10.1449			2015-10-25	7.64	2015-10-22	4.214
2005	2015-10-19	60	Male	13.3	13.2	11.5789			2015-10-25	8.69	2015-10-22	7.887
2006	2015-10-19	75	Male	11	11.8	4.36364			2015-10-25	0.66	2015-10-22	2.704
2007	2015-10-19	66	Female	12.7	14.6	7.48031			2015-10-25	6.62	2015-10-22	2.377
2008	2015-10-19	14	Male	12.5	11.6	9.84			2015-10-25	6.53	2015-10-22	4.837
2009	2015-10-19	35	Male	13.4	12.3	12.5373			2015-10-25	9.54	2015-10-22	6.078
2010	2015-10-19	30	Female	12.8	12.6	10.5469			2015-10-25	9.23	2015-10-22	5.049
2011	2015-10-19	25	Female	12.5	11.6	11.36			2015-10-25	4.86	2015-10-22	8.694
2012	2015-10-19	68	Female	11.2	11.1	11.0714			2015-10-25	8.67	2015-10-22	8.65
2013	2015-10-19	62	Male	10.4	10	10.3846			2015-10-25	10.61	2015-10-22	11.488
2014	2015-10-19	15	Female	13.1	14.3	11.6794			2015-10-25	7.96	2015-10-22	5.293
2015	2015-10-19	13	Male	14.4	12.3	8.75			2015-10-25	6.71	2015-10-22	3.213
2016	2015-10-19	50	Female	12.2	10.3	10.9016			2015-10-25	9.61	2015-10-22	5.148
2017	2015-10-19	12	Male	12.6	12.9	14.7619			2015-10-25	6.85	2015-10-22	4.768
2018	2015-10-19	50	Female	13.1	12.5	11.145			2015-10-25	9.62	2015-10-22	9.077
2019	2015-10-19	40	Female	12.9	13	9.14729			2015-10-25	8.14	2015-10-22	5.404
2020	2015-10-19	22	Male	15.7	15.6	8.40764			2015-10-25	4.98	2015-10-22	7.734
2021	2015-10-19	7	Female	11.9	13.3	5.21008			2015-10-25	8.57	2015-10-22	8.714
2022	2015-10-19	50	Male	12.8	12	10.625			2015-10-25	7.48	2015-10-22	7.579
2023	2015-10-19	65	Female	11.8	13.3	10.4237			2015-10-25	7.33	2015-10-22	11.191
2024	2015-10-19	45	Female	13.9	12.2	9.42446			2015-10-25	4.19	2015-10-22	8.315
2025	2015-10-19	31	Male	19.3	19	5.80311			2015-10-25	3.98	2015-10-22	4.879
2026	2015-10-19	26	Female	13.3	12	10.8271			2015-10-25	9.73	2015-10-22	8.43
2027	2015-10-19	19	Female	11.7	11.9	11.1111			2015-10-25	7.66	2015-10-22	9.012
2028	2015-10-19	26	Male	13.7	14	10.146			2015-10-25	7.37	2015-10-22	7.355
2029	2015-10-19	72	Female	12.5	13.9	11.28			2015-10-25	6.92	2015-10-22	3.712
2030	2015-10-19	50	Male	14.4	14.7	8.81944			2015-10-25	3.17	2015-10-22	7.806
2031	2015-10-19	44	Male	14.5	14.2	8.06897			2015-10-25	3.26	2015-10-22	8.545
2032	2015-10-19	15	Female	14.1	13.6	12.695			2015-10-25	5.05	2015-10-22	5.129
2033	2015-10-19	25	Female	12.7	11.8	11.4173			2015-10-25	8.85	2015-10-22	8.22
2034	2015-10-19	32	Female	14.8	14.1	7.63514			2015-10-25	3.48	2015-10-22	1.217
2035	2015-10-19	7	Female	9.2	11.2	8.04348			2015-10-25	11.96	2015-10-22	14.547
2036	2015-10-19	28	Female	12.4	12.3	8.14516			2015-10-25	5.74	2015-10-26	8.124
2037	2015-10-19	30	Female	13.3	13	10.6015			2015-10-25	6.35	2015-10-26	8.712
2038	2015-10-19	60	Female	10.4	10.7	10.7692			2015-10-25	9.22	2015-10-26	5.164
2039	2015-10-19	13	Male	11.5	12.4	12.8696			2015-10-25	7.59	2015-10-26	9.999
2040	2015-10-19	50	Male	16.7	14.5	4.67066			2015-10-25	4.97	2015-10-26	3.844
2041	2015-10-19	29	Female	13.2	14	9.62121			2015-10-25	6.11	2015-10-26	6.86
2042	2015-10-19	12	Male	13.2	13.1	8.40909			2015-10-25	5.47	2015-10-26	6.833
2043	2015-10-19	45	Female	12.8	12.9	8.90625			2015-10-25	10.1	2015-10-26	3.758
2044	2015-10-19	23	Female	13.1	14.2	9.38931			2015-10-25	9.88	2015-10-26	4.786
2045	2015-10-19	50	Female	14.3	15	9.93007			2015-10-25	5.82	2015-10-26	5.946
2046	2015-10-19	30	Female	12.8	12.9	8.98438			2015-10-25	5.86	2015-10-26	5.842
2047	2015-10-19	45	Male	15.6	16.5	7.11538			2015-10-25	2.19	2015-10-26	1.47
2048	2015-10-19	26	Male	13.5	13.8	11.1111			2015-10-25	7.44	2015-10-26	6.143
2049	2015-10-19	14	Male	11.5	10.8	9.91304			2015-10-25	5.6	2015-10-26	6.153
2050	2015-10-19	46	Male	15.8	17.2	7.53165			2015-10-25	7.43	2015-10-26	4.36
2101	2015-10-25	22	Female	13.6	13.3	10.7353			2015-10-27	10.14	2015-10-26	5.164
2102	2015-10-25	30	Female	13.8	13.8	9.92754			2015-10-27	8.08	2015-10-26	4.853
2103	2015-10-25	8	Male	13.7	13.2	9.85401			2015-10-27	3.48	2015-10-26	4.18
2104	2015-10-25	18	Male	13.7	13.4	10.292			2015-10-27	9.89	2015-10-26	5.739
2105	2015-10-25	45	Female	13.5	14.1	7.7037			2015-10-27	6.11	2015-10-26	8.667
2106	2015-10-25	10	Male	14.1	13.1	9.29078			2015-10-27	7.9	2015-10-26	1.208
2107	2015-10-25	8	Male	13.5	12	8.81481			2015-10-27	5.06	2015-10-26	8.358
2108	2015-10-25	40	Female	13.8	14.2	9.13043			2015-10-27	4.22	2015-10-26	5.381
2109	2015-10-25	50	Female	14.5	13	9.44828			2015-10-27	3.34	2015-10-26	1.252
2110	2015-10-25	65	Male	13.8	13.2	8.26087			2015-10-27	4.87	2015-10-26	1.422
2111	2015-10-25	45	Female	8.5	9.9	11.1765			2015-10-27	11.24	2015-10-26	3.503
2112	2015-10-25	74	Female	14.2	14.4	10.2113			2015-10-27	6.98	2015-10-26	5.146
2113	2015-10-25	15	Female	13	11.3	8.53846			2015-10-27	6.83	2015-10-26	6.196
2114	2015-10-25	16	Male	15	14.8	3.86667			2015-10-27	0.27	2015-10-26	3.539
2115	2015-10-25	17	Male	15.8	16.4	8.60759			2015-10-27	4.96	2015-10-26	1.595
2116	2015-10-25	30	Female	12.3	13.5	11.7073			2015-10-27	7.25	2015-10-26	8.286
2117	2015-10-25	50	Female	12	12.4	10.6667			2015-10-27	6.25	2015-10-26	5.738
2118	2015-10-25	11	Male	12.8	13.9	11.7969			2015-10-27	8.5	2015-10-26	8.015
2119	2015-10-25	7	Male	12	11.7	12.0833			2015-10-27	3.76	2015-10-26	4.787
2120	2015-10-25	40	Female	14.4	13.9	7.98611			2015-10-27	4.74	2015-10-26	1.618
2121	2015-10-25	17	Female	13.5	13.7	9.55556			2015-10-27	5.85	2015-10-26	0.949
2122	2015-10-25	10	Female	14	13.5	7.78571			2015-10-27	7.28	2015-10-26	5.998
2123	2015-10-25	50	Female	13	11.3	9.38461			2015-10-27	5.46	2015-10-26	4.905
2124	2015-10-25	16	Female	13.5	14.2	8.74074			2015-10-27	6.51	2015-10-26	8.628
2125	2015-10-25	30	Female	10.3	11.2	11.165			2015-10-27	9.16	2015-10-26	9.012
2126	2015-10-25	40	Female	12.3	11.4	11.626			2015-10-27	6.66	2015-10-26	7.036
2127	2015-10-25	28	Male	15.9	5.2	6.79245		hi	2015-10-27	2.07	2015-10-26	3.602
2128	2015-10-25	11	Male	14.3	14	7.83217			2015-10-27	5.19	2015-10-26	5.278
2129	2015-10-25	11	Male	13.1	12	9.08397			2015-10-27	6.04	2015-10-26	2.777
2130	2015-10-25	30	Female	11.9	12.9	9.66387			2015-10-27	6.46	2015-10-26	8.784
2131	2015-10-25	34	Male	13.7	14.4	9.56204			2015-10-27	3.67	2015-10-26	3.926
2132	2015-10-25	40	Female	12.2	12.4	11.2295			2015-10-27	6.62	2015-10-26	8.349
2133	2015-10-25	12	Male	11.9	10.9	8.90756			2015-10-28	8.31	2015-10-26	2.808
2134	2015-10-25	40	Female	13.2	13.2	6.9697			2015-10-28	7.09	2015-10-26	6.675
2135	2015-10-25	11	Male	12.1	13.3	6.94215			2015-10-28	5.66	2015-10-26	6.136
2136	2015-10-25	24	Female	12.5	12.1	9.28			2015-10-28	6.81	2015-10-26	3.278
2137	2015-10-25	24	Female	13.4	13.9	7.76119			2015-10-28	4.23	2015-10-26	6.028
2138	2015-10-25	10	Female	13.8	13.4	6.30435			2015-10-28	7.3	2015-10-26	3.817
2139	2015-10-25	32	Male	15.5	16.3	5.6129			2015-10-28	3.33	2015-10-26	5.297
2140	2015-10-25	32	Male	13	13	8.46154			2015-10-28	6.2	2015-10-26	5.678
2141	2015-10-25	35	Female	14.9	15.7	6.6443			2015-10-28	5.51	2015-10-26	4.184
2142	2015-10-25	11	Female	12.3	13.2	5.69106			2015-10-28	9.12	2015-10-26	5.156
2143	2015-10-25	55	Male	13.7	14.2	0.0729927			2015-10-28	0	2015-10-26	1.105
2144	2015-10-25	23	Female	13.1	4	8.0916		hi	2015-10-28	7.81	2015-10-26	7.403
2145	2015-10-25	28	Male	15.4	16.2	5.45455			2015-10-28	5.93	2015-10-26	6.07
2146	2015-10-25	42	Male	15.9	16.5	4.15094			2015-10-28	1.1	2015-10-26	2.053
2147	2015-10-25	42	Male	14.3	14.8	6.85315			2015-10-28	9.07	2015-10-26	5.601
2148	2015-10-25	33	Female	13.4	14.7	5.8209			2015-10-28	5.31	2015-10-26	3.599
2149	2015-10-25	51	Male	13.6	14.5	7.57353			2015-10-28	5.55	2015-10-26	4.697
2150	2015-10-25	29	Female	14.2	14.9	4.22535			2015-10-28	8.29	2015-10-26	5.614
2151	2015-10-25	32	Female	11.8	12.7	7.79661			2015-10-28	6	2015-10-26	5.227
2152	2015-10-25	38	Male	13.1	13.1	3.81679			2015-10-28	10.47	2015-10-26	5.272
2153	2015-10-25	45	Male	15.4	16.5	5.12987			2015-10-28	5.75	2015-10-26	4.906
2154	2015-10-25	30	Female	13.2	13.9	5.60606			2015-10-28	6.33	2015-10-26	8.256
2201	2015-10-26	18	Male	13.5	14	9.92593			2015-10-28	4.03	2015-11-04	6.923
2202	2015-10-26	56	Female	12.6	13.4	10.9524			2015-10-28	7.17	2015-11-04	6.05
2203	2015-10-26	55	Female	11.4	11.3	1.92982			2015-10-28	2.69	2015-11-04	3.737
2204	2015-10-26	40	Female	12.3	12.4	8.21138			2015-10-28	8.52	2015-11-04	8.33
2205	2015-10-26	14	Male	13.8	13.7	5.28986			2015-10-28	6.14	2015-11-04	7.002
2206	2015-10-26	55	Female	8.6	8.9	9.18605			2015-10-28	13.03	2015-11-04	12.988
2207	2015-10-26	30	Female	13	12.7	5.30769			2015-10-28	7.35	2015-11-04	7.678
2208	2015-10-26	25	Female	6.5	6.3	9.84615			2015-10-28	18.12	2015-11-04	16.086
2209	2015-10-26	24	Female	12.7	13.1	5.98425			2015-10-28	6.72	2015-11-04	6.38
2210	2015-10-26	22	Female	12.4	12.6	7.90323			2015-10-28	2.06	2015-11-04	3.923
2211	2015-10-26	15	Male	13.6	14.7	5.95588			2015-10-28	6.1	2015-11-04	5.881
2212	2015-10-26	9	Female	12.2	13	5.08197			2015-10-28	2.52	2015-11-04	5.788
2213	2015-10-26	11	Female	12.7	12.4	5.98425			2015-10-28	5.84	2015-11-04	6.884
2214	2015-10-26	9	Female	9.3	10.3	1.6129			2015-10-28	8.32	2015-11-04	10.594
2215	2015-10-26	12	Female	13.3	13.4	5.18797			2015-10-28	6.32	2015-11-04	5.914
2216	2015-10-26	27	Female	15.5	15.5	3.35484			2015-10-28	4.43	2015-11-04	6.471
2217	2015-10-26	13	Female	12.6	12.8	6.19048			2015-10-28	3.57	2015-11-04	7.219
2218	2015-10-26	14	Female	12.9	13.7	6.04651			2015-10-28	6.3	2015-11-04	7.533
2219	2015-10-26	43	Female	13.7	14.8	6.42336			2015-10-29	5.26	2015-11-04	5.606
2220	2015-10-26	25	Female	12.6	13.5	6.11111			2015-10-29	5.51	2015-11-04	4.857
2221	2015-10-26	18	Female	14.7	15.1	3.46939			2015-10-29	3.85	2015-11-04	6.332
2222	2015-10-26	32	Male	14.5	15.1	5.58621			2015-10-29	4.9	2015-11-04	6.363
2223	2015-10-26	36	Female	12.9	13.7	5.50388			2015-10-29	0.39	2015-11-04	6.941
2224	2015-10-26	11	Female	13.8	14.4	7.31884			2015-10-29	6.83	2015-11-04	6.888
2225	2015-10-26	12	Female	13.9	14.7	3.95683			2015-10-29	2.3	2015-11-04	3.597
2226	2015-10-26	7	Male	11.8	11.7	6.69492			2015-10-29	7.51	2015-11-04	8.637
2227	2015-10-26	10	Female	13.2	13.7	5.83333			2015-11-01	7.28	2015-11-04	3.04
2228	2015-10-26	17	Female	11.2	12.3	4.73214			2015-11-01	6.64	2015-11-04	7.538
2229	2015-10-26	15	Female	12.3	12.9	4.06504			2015-11-01	6.68	2015-11-04	5.687
2230	2015-10-26	11	Female	12	12.1	6.83333			2015-11-01	7.25	2015-11-04	6.197
2231	2015-10-26	15	Female	13.2	14.2	5.37879			2015-11-01	4.09	2015-11-04	4.778
2232	2015-10-26	10	Female	11.1	10.9	4.59459			2015-11-01	7.08	2015-11-04	5.952
2233	2015-10-26	15	Male	14.7	15.8	3.12925			2015-11-01	4.69	2015-11-04	5
2234	2015-10-26	12	Male	13.5	13.5	6.96296			2015-11-01	5.23	2015-11-04	8.012
2235	2015-10-26	15	Male	14	14.5	3.78571			2015-11-01	5.22	2015-11-04	7.42
2236	2015-10-26	40	Female	11.7	11.8	6.66667			2015-11-01	10.94	2015-11-04	9.418
2237	2015-10-26	25	Female	12.9	14.4	4.10853			2015-11-01	4.66	2015-11-04	5.282
2238	2015-10-26	18	Female	13.3	13.7	6.54135			2015-11-01	6.48	2015-11-04	5.874
2239	2015-10-26	28	Female	10.7	11.4	8.8785			2015-11-01	8.71	2015-11-04	8.082
2240	2015-10-26	28	Female	13.9	13.8	6.18705			2015-11-01	6.37	2015-11-04	5.099
2241	2015-10-26	14	Female	13.5	14.9	2.96296			2015-11-01	4.81	2015-11-04	5.469
2242	2015-10-26	12	Female	12.7	14.2	5.43307			2015-11-01	5.91	2015-11-04	6.519
2243	2015-10-26	9	Male	12.6	13.9	4.20635			2015-11-01	5.3	2015-11-04	6.718
2244	2015-10-26	58	Male	13.2	14	6.21212			2015-11-01	6.72	2015-11-04	6.239
2245	2015-10-26	18	Female	11.6	12	3.87931			2015-11-01	6.03	2015-11-04	8.028
2246	2015-10-26	20	Female	13.3	13.8	4.06015			2015-11-01		2015-11-04	4.341
2300	2015-11-01	11	Male	13.5	13.9	4.07407			2015-11-08	5.89	2015-11-08	6.623
2301	2015-11-01	6	Male	13.4	14.4	2.16418			2015-11-02	6.16	2015-11-05	8.362
2302	2015-11-01	7	Male	12.1	13.5	6.36364			2015-11-02	8.43	2015-11-05	6.731
2303	2015-11-01	16	Male	15.4	15.3	5.38961			2015-11-02	4.13	2015-11-05	4.944
2304	2015-11-01	7	Male	13.1	13.4	4.19847			2015-11-02	7.23	2015-11-05	3.801
2305	2015-11-01	10	Male	13.4	14.1	0.0746269			2015-11-02	0.48	2015-11-05	7.969
2306	2015-11-01	55	Female	13.5	14.7	8.59259			2015-11-02	8.11	2015-11-05	7.029
2307	2015-11-01	55	Female	13	11.4	7.69231			2015-11-02	5.59	2015-11-05	6.078
2308	2015-11-01	39	Female	14	4.7	8.57143		hi	2015-11-02	8.1	2015-11-05	6.981
2309	2015-11-01	11	Female	13.8	14.3	5.43478			2015-11-02	7.41	2015-11-05	7.15
2310	2015-11-01	48	Female	12.8	11.7	7.8125			2015-11-02	7.14	2015-11-05	7.603
2311	2015-11-01	70	Female	12.6	12.7	9.20635			2015-11-02	7.87	2015-11-05	2.455
2312	2015-11-01	30	Female	14.2	14	9.43662			2015-11-02	5.08	2015-11-05	6.089
2313	2015-11-01	10	Female	12.3	11.3	6.26016			2015-11-02	4.16	2015-11-05	7.812
2314	2015-11-01	33	Female	10.7	11	7.1028			2015-11-02	5.22	2015-11-05	9.481
2315	2015-11-01	47	Female	15	14.1	7.93333			2015-11-02	6.14	2015-11-05	7.681
2316	2015-11-01	50	Female	13.3	14.9	9.02256			2015-11-02	5.26	2015-11-05	8.366
2317	2015-11-01	35	Female	15.1	14.5	9.00662			2015-11-02	6.59	2015-11-05	4.829
2318	2015-11-01	37	Female	14.3	13.9	8.74126			2015-11-02	7.6	2015-11-05	6.374
2319	2015-11-01	34	Female	16	15.9	9.875			2015-11-02	3.39	2015-11-05	6.039
2320	2015-11-01	50	Female	15.4	13.9	8.63636			2015-11-02	3.43	2015-11-05	6.986
2321	2015-11-01	60	Male	13.5	14.4	8.2963			2015-11-02	6.67	2015-11-05	1.007
2322	2015-11-01	35	Male	15.3	15	9.41177			2015-11-02	7.61	2015-11-05	2.498
2323	2015-11-01	32	Female	15.4	15.7	8.57143			2015-11-02	1.69	2015-11-05	6.358
2324	2015-11-01	45	Female	14.9	14.2	7.78523			2015-11-02	2.03	2015-11-05	7.134
2325	2015-11-01	25	Female	13.4	12	9.47761			2015-11-02	8.02	2015-11-05	7.018
2326	2015-11-01	48	Female	12.3	12.6	10.2439			2015-11-02	9.56	2015-11-05	9.521
2327	2015-11-01	65	Female	13.3	13.5	6.09023			2015-11-02	1.4	2015-11-05	6.019
2328	2015-11-01	26	Female	13.8	13.9	7.68116			2015-11-02	0	2015-11-05	7.823
2329	2015-11-01	35	Female	13.9	13.9	8.20144			2015-11-03	6.72	2015-11-05	7.627
2330	2015-11-01	30	Female	13.5	13	10.8889			2015-11-03	6.07	2015-11-05	8.045
2331	2015-11-01	30	Female	15.7	16	8.28025			2015-11-03	3.31	2015-11-05	6.202
2332	2015-11-01	12	Female	14.2	14.5	10.6338			2015-11-03	6.78	2015-11-05	6.527
2333	2015-11-01	35	Female	13.9	14.8	8.63309			2015-11-03	5.54	2015-11-05	6.976
2334	2015-11-01	46	Female	12.6	12.9	9.7619			2015-11-03	7.52	2015-11-05	8.527
2335	2015-11-01	35	Female	14.4	14.5	9.02778			2015-11-03	6.09	2015-11-05	3.615
2336	2015-11-01	10	Male	12.8	12	11.4844			2015-11-03	5.49	2015-11-05	6.604
2337	2015-11-01	27	Female	15.9	16.2	7.54717			2015-11-03	5.02	2015-11-05	6.564
2338	2015-11-01	64	Male	12.8	12.2	6.25			2015-11-03	0.68	2015-11-05	8.235
2339	2015-11-01	37	Male	13.8	14	8.69565			2015-11-03	7.33	2015-11-05	7.4
2340	2015-11-01	9	Male	14	14.3	9.78571			2015-11-03	6.18	2015-11-05	7.14
2341	2015-11-01	66	Male	11.4	11.2	10.5263			2015-11-03	7.56	2015-11-05	8.909
2342	2015-11-01	27	Female	14.3	13.7	9.44056			2015-11-03	5.07	2015-11-05	6.95
2343	2015-11-01	48	Male	12.1	12.7	11.6529			2015-11-03	9.15	2015-11-05	8.01
2344	2015-11-01	67	Male	13.2	13.2	11.0606			2015-11-03	9.11	2015-11-05	7.297
2345	2015-11-01	18	Male	15.5	15.6	7.6129			2015-11-03	4.1	2015-11-05	6.518
2346	2015-11-01	39	Female	13.9	14.4	10.3597			2015-11-03	6.25	2015-11-05	6.884
2347	2015-11-01	22	Female	12	10.1	8.08333			2015-11-03	5.86	2015-11-05	8.495
2348	2015-11-01	32	Male	13.4	13.7	9.02985			2015-11-03	6.39	2015-11-05	5.431
2349	2015-11-01	29	Male	14.5	14	10.5517			2015-11-03	5.26	2015-11-05	7.496
2350	2015-11-01	29	Female	13.3	13.2	10.7519			2015-11-03	7.98	2015-11-05	9.216
2351	2015-11-01	37	Female	14.5	13.6	8.82759			2015-11-03	3.26	2015-11-05	7.595
2352	2015-11-01	22	Male	14.4	13.1	9.09722			2015-11-03	3.58	2015-11-05	8.011
2353	2015-11-01	8	Male	12.1	12.5	9.42149			2015-11-03	7.52	2015-11-05	0.915
2354	2015-11-01	10	Female	14.3	13.8	10.0699			2015-11-03	6.41	2015-11-05	7.96
2355	2015-11-01	13	Female	13.2	13.7	9.31818			2015-11-03	5.15	2015-11-05	8.189
2356	2015-11-01	12	Female	13.6	13.6	8.01471			2015-11-03	6.88	2015-11-05	7.883
2357	2015-11-01	38	Female	14.3	12.3	8.95105			2015-11-03	0.27	2015-11-05	8.078
2358	2015-11-01	37	Female	13.5	13.2	7.85185			2015-11-03	5.85	2015-11-05	6.924
2359	2015-11-01	12	Female	15.1	14.6	5.76159			2015-11-03	2.11	2015-11-05	7.675
2360	2015-11-01	11	Female	12.5	13.2	10.24			2015-11-03	8.6	2015-11-05	8.909
2361	2015-11-01	48	Female	12.8	13.2	11.5625			2015-11-03	6.9	2015-11-05	9.475
2362	2015-11-01	8	Female	11.9	11.9	8.57143			2015-11-03	7.13	2015-11-05	8.89
2363	2015-11-01	42	Female	14.5	14	8.68966			2015-11-03	4.13	2015-11-05	8.331
2364	2015-11-01	54	Male	16.3	15.7	9.69325			2015-11-03	6.38	2015-11-05	7.524
2365	2015-11-01	8	Female	13.9	12.9	9.06475			2015-11-05	6.52	2015-11-05	7.619
2366	2015-11-01	41	Male	15.9	14.7	10.3774			2015-11-05	6.36	2015-11-05	8.051
2367	2015-11-01	8	Female	10.2	11	10			2015-11-05	8.13	2015-11-05	11.913
2368	2015-11-01	43	Female	14.6	15.3	6.43836			2015-11-05	5.19	2015-11-05	8.579
2369	2015-11-01	11	Female	12.2	12	10.1639			2015-11-05	8.32	2015-11-05	9.656
2370	2015-11-01	23	Male	15	15.2	8.13333			2015-11-05	5.99	2015-11-05	8.208
2371	2015-11-01	11	Female	11.1	12.9	10.1802			2015-11-05	3.58	2015-11-05	10.755
2372	2015-11-01	47	Female	12.5	12.8	10.32			2015-11-05	2.19	2015-11-05	9.854
2373	2015-11-01	12	Male	11.9	12.2	3.94958			2015-11-05	2.83	2015-11-05	9.452
2374	2015-11-01	9	Female	12.6	12.3	3.57143			2015-11-05	9.01	2015-11-05	8.306
2375	2015-11-01	58	Female	14.7	14.7	9.38776			2015-11-05	2.35	2015-11-05	7.12
2376	2015-11-01	13	Male	13.7	15.3	8.17518			2015-11-05	4.38	2015-11-05	7.58
2377	2015-11-01	13	Female	14.4	14.2	5.48611			2015-11-05	4.72	2015-11-05	6.284
2378	2015-11-01	53	Female	12.5	13	2.48			2015-11-05	7.48	2015-11-05	8.116
2379	2015-11-01	38	Female	12.1	13.2	10.5785			2015-11-05	7.12	2015-11-05	9.222
2380	2015-11-01	10	Female	14.7	11.4	4.35374			2015-11-05	2.83	2015-11-05	4.941
2381	2015-11-01	13	Female	14.7	15.5	4.55782			2015-11-08	4.01	2015-11-05	7.906
2382	2015-11-01	10	Male	13.1	13.8	1.37405			2015-11-08	0	2015-11-08	1.162
2383	2015-11-01	11	Female	13	13.4	4			2015-11-08	3.09	2015-11-08	8.592
2384	2015-11-01	17	Female	15.2	15.4	6.11842			2015-11-08	4.55	2015-11-08	6.404
2385	2015-11-01	10	Male	13.2	13.2	6.66667			2015-11-08	5.71	2015-11-08	6.816
2386	2015-11-01	11	Male	13.9	13.7	3.88489			2015-11-08	4.7	2015-11-08	6.803
2387	2015-11-01	12	Female	12.9	13.8	5.27132			2015-11-08	6.08	2015-11-08	7.699
2388	2015-11-01	11	Female	13.5	13	5.18518			2015-11-08	7.58	2015-11-08	4.937
2389	2015-11-01	11	Female	12.1	11.1	5.04132			2015-11-08	5.7	2015-11-08	8.731
2390	2015-11-01	21	Female	13.7	13.7	3.72263			2015-11-08	4.18	2015-11-08	6.922
2391	2015-11-01	11	Male	13.6	14	7.27941			2015-11-08	5.75	2015-11-08	8.16
2392	2015-11-01	11	Male	13.6	13.8	1.98529			2015-11-08	0.88	2015-11-08	3.042
2393	2015-11-01	38	Male	15.7	16.7	5.35032			2015-11-08	4.13	2015-11-08	6.842
2394	2015-11-01	14	Male	15.8	15.5	7.02532			2015-11-08	5.49	2015-11-08	6.062
2395	2015-11-01	11	Male	14.5	15.2	5.37931			2015-11-08	5.38	2015-11-08	6.626
2396	2015-11-01	14	Male	13.7	14.7	2.48175			2015-11-08	12.93	2015-11-08	2.215
2397	2015-11-01	14	Male	12.8	13.2	6.71875			2015-11-08	6.84	2015-11-08	6.685
2398	2015-11-01	13	Male	12.3	12.9	0.0813008			2015-11-08	0.3	2015-11-08	1.467
2399	2015-11-01	13	Male	14	13.9	2.57143			2015-11-08	0.61	2015-11-08	1.071
2401	2015-11-08	16	Male	12.2	11.3	8.52459			2015-11-09	8.29	2015-11-12	10.256
2402	2015-11-08	20	Male	16	14.6	7.375			2015-11-09	6.34	2015-11-12	7.25
2403	2015-11-08	49	Female	12	12.4	11.5			2015-11-09	6.07	2015-11-12	8.743
2404	2015-11-08	50	Female	13.2	12.4	8.71212			2015-11-09	6.05	2015-11-12	9.284
2405	2015-11-08	65	Female	13.4	12.8	9.55224			2015-11-09	1.88	2015-11-12	8.853
2406	2015-11-08	30	Female	9.6	9	11.0417			2015-11-09	9.55	2015-11-12	13.422
2407	2015-11-08	29	Female	10.5	9.3	9.04762			2015-11-09	8.06	2015-11-12	11.997
2408	2015-11-08	57	Male	14.7	13.2	5.71429			2015-11-09	8.6	2015-11-12	7.24
2409	2015-11-08	60	Female	12.7	12.5	8.89764			2015-11-09	6.56	2015-11-12	8.806
2410	2015-11-08	23	Female	14.9	13.4	6.84564			2015-11-09	3.84	2015-11-12	7.854
2411	2015-11-08	35	Female	12.9	12.9	9.30233			2015-11-09	3.4	2015-11-12	5.662
2412	2015-11-08	64	Female	12.3	12.4	9.6748			2015-11-09	5.13	2015-11-12	9.63
2413	2015-11-08	35	Female	14.9	15.1	9.66443			2015-11-09	3.56	2015-11-12	7.084
2414	2015-11-08	30	Female	11.9	13	13.0252			2015-11-09	6.59	2015-11-12	10.273
2415	2015-11-08	46	Female	13.9	12.4	10.6475			2015-11-09	5.92	2015-11-12	8.253
2416	2015-11-08	40	Female	11	11.2	9.27273			2015-11-09	6.12	2015-11-12	9.757
2417	2015-11-08	50	Female	12.3	13.4	10.9756			2015-11-09	8.28	2015-11-12	9.738
2418	2015-11-08	35	Female	11.8	11.5	8.64407			2015-11-09	5.9	2015-11-12	9.13
2419	2015-11-08	50	Female	13.1	13.7	8.24428			2015-11-09	6.25	2015-11-12	9.235
2420	2015-11-08	62	Female	10.7	11.3	13.0841			2015-11-09	7.34	2015-11-12	12.178
2421	2015-11-08	38	Male	15.7	14.5	8.98089			2015-11-09	3.54	2015-11-12	7.339
2422	2015-11-08	62	Male	12.7	13.2	10.7087			2015-11-09	10.15	2015-11-12	9.568
2423	2015-11-08	35	Female	10.9	11.8	11.6514			2015-11-09	5.09	2015-11-12	10.052
2424	2015-11-08	70	Female	11	10.4	12			2015-11-09	8.53	2015-11-12	9.891
2425	2015-11-08	16	Female	12.7	13.5	8.26772			2015-11-10	8.24	2015-11-12	9.239
2426	2015-11-08	22	Female	13.3	12.7	11.0526			2015-11-10	7.93	2015-11-12	7.338
2427	2015-11-08	53	Male	13.3	14.6	10.1504			2015-11-10	5.54	2015-11-12	7.577
2428	2015-11-08	43	Female	12.7	13.2	8.74016			2015-11-10	6.6	2015-11-12	8.811
2429	2015-11-08	44	Female	13	12.2	9.61539			2015-11-10	8.54	2015-11-12	7.991
2430	2015-11-08	60	Female	13	13.2	11.9231			2015-11-10	10.02	2015-11-12	9.007
2431	2015-11-08	73	Female	12.4	13.7	10.4032			2015-11-10	7.68	2015-11-12	8.914
2432	2015-11-08	65	Female	11.9	12.1	12.1008			2015-11-10	8.64	2015-11-12	9.871
2433	2015-11-08	9	Female	10.5	11.4	10.6667			2015-11-10	3.89	2015-11-12	10.936
2434	2015-11-08	38	Female	11.2	10.3	13.6607			2015-11-10	9.6	2015-11-12	9.939
2435	2015-11-08	50	Female	11.7	12.4	9.48718			2015-11-10	5.09	2015-11-12	7.494
2436	2015-11-08	50	Male	12.8	13	9.76562			2015-11-10	6.94	2015-11-12	9.061
2437	2015-11-08	40	Female	9.2	9.6	10.4348			2015-11-10	11.54	2015-11-12	13.151
2438	2015-11-08	45	Female	9.4	11.3	8.93617			2015-11-10	10.08	2015-11-12	12.134
2439	2015-11-08	44	Male	13.6	14.2	4.19118			2015-11-10	0	2015-11-12	0.814
2440	2015-11-08	31	Male	13.6	13.4	9.19118			2015-11-10	9.46	2015-11-12	9.268
2441	2015-11-08	38	Male	15.7	15.2	7.89809			2015-11-11	6.35	2015-11-12	5.738
2442	2015-11-08	20	Female	12.6	14.4	5.87302			2015-11-11	7.6	2015-11-12	8.824
2443	2015-11-08	21	Male	14.3	13.5	7.48252			2015-11-11	5.11	2015-11-12	7.48
2444	2015-11-08	20	Male	14.7	15.3	9.38776			2015-11-11	6.62	2015-11-12	6.257
2445	2015-11-08	33	Male	13.4	12.9	10.2239			2015-11-11	5.16	2015-11-12	5.138
2446	2015-11-08	30	Female	13	12.9	8.15385			2015-11-11	5.72	2015-11-12	7.228
2447	2015-11-08	38	Female	13.1	13.6	9.54198			2015-11-11	5.93	2015-11-12	7.502
2448	2015-11-08	32	Female	11	10.6	11.8182			2015-11-11	12.54	2015-11-12	10.641
2449	2015-11-08	12	Female	13	13.5	8			2015-11-11	2.06	2015-11-12	5.124
2450	2015-11-08	35	Female	11.1	10.3	10.9009			2015-11-11	9.44	2015-11-12	2.052
2451	2015-11-08	33	Male	15.3	14.2	9.93464			2015-11-11	3.05	2015-11-12	5.333
2501	2015-11-09	19	Male	16.1	15.7	7.82609			2015-11-11	5.89	2015-11-12	6.745
2502	2015-11-09	19	Male	14.4	15.8	6.52778			2015-11-11	5.96	2015-11-12	5.167
2503	2015-11-09	14	Male	13.6	13.8	7.13235			2015-11-11	7.89	2015-11-12	7.256
2504	2015-11-09	19	Male	16.6	16.3	6.26506			2015-11-11	7.02	2015-11-12	3.86
2505	2015-11-09	20	Male	16	16.9	7.6875			2015-11-11	6.97	2015-11-12	7.547
2506	2015-11-09	17	Male	15.7	15.4	5.28662			2015-11-11	0.49	2015-11-12	0.706
2507	2015-11-09	21	Male	18.3	17.7	6.17486			2015-11-11	4.27	2015-11-12	4.473
2508	2015-11-09	21	Male	18	16.9	7.88889			2015-11-12	4.26	2015-11-12	2.914
2509	2015-11-09	17	Male	15	15.4	5.6			2015-11-12	5.93	2015-11-12	5.234
2510	2015-11-09	15	Male	13.8	13.7	8.55072			2015-11-12	5.32	2015-11-12	8.344
2511	2015-11-09	15	Female	11.1	11.2	12.973			2015-11-12	11.88	2015-11-12	11.78
2512	2015-11-09	20	Male	16	16.4	11.125			2015-11-12	3.99	2015-11-12	6.36
2513	2015-11-09	17	Male	14.8	16.3	5.27027			2015-11-12	0.1	2015-11-12	1.917
2514	2015-11-09	17	Male	16.1	16.5	8.19876			2015-11-12	0	2015-11-12	7.473
2515	2015-11-09	12	Male	13.2	13.9	7.65152			2015-11-12	5.61	2015-11-12	7.903
2516	2015-11-09	26	Male	12.9	11	7.28682			2015-11-12	8.7	2015-11-12	9.325
2517	2015-11-09	26	Female	14	14.6	8.64286			2015-11-12	9.36	2015-11-12	8.8
2518	2015-11-09	20	Female	13.5	12.7	9.55556			2015-11-12	5.99	2015-11-12	8.934
2519	2015-11-09	18	Female	13	13.3	8.07692			2015-11-12	9.69	2015-11-12	9.84
2601	2015-11-14	52	Female	14	13.8	9.28571			2015-11-17	5.19	2015-11-16	7.336
2602	2015-11-14	49	Male	12.2	12.9	9.34426			2015-11-17	7.35	2015-11-16	5.772
2603	2015-11-14	30	Female	11.5	10	9.65217			2015-11-17	8.19	2015-11-16	9.208
2604	2015-11-14	32	Male	14.4	5.1	9.72222		hi	2015-11-17	8.34	2015-11-16	6.916
2605	2015-11-14	45	Female	12.1	12.5	11.157			2015-11-17	6.41	2015-11-16	5.701
2606	2015-11-14	33	Male	14.5	14.3	0.551724			2015-11-17	1.18	2015-11-16	0.802
2607	2015-11-14	70	Female	11.4	12	10.0877			2015-11-17	4.77	2015-11-16	8.802
2608	2015-11-14	40	Female	11.8	11.6	9.66102			2015-11-17	4.48	2015-11-16	6.186
2609	2015-11-14	65	Female	10.6	11.9	5.09434			2015-11-17	1.62	2015-11-16	3.186
2610	2015-11-14	75	Female	10.4	10.7	0.192308			2015-11-17	0.23	2015-11-16	1.457
2611	2015-11-14	35	Female	10.8	10.9	10.5556			2015-11-17	4.61	2015-11-16	6.744
2612	2015-11-14	32	Female	14.3	14.1	6.71329			2015-11-17	1.31	2015-11-16	2.59
2613	2015-11-14	38	Female	12.6	12.9	8.73016			2015-11-18	6.33	2015-11-16	7.574
2614	2015-11-14	40	Female	13.8	12.6	9.05797			2015-11-18	4.36	2015-11-16	5.29
2615	2015-11-14	43	Male	13.5	13.1	3.11111			2015-11-18	1.27	2015-11-16	1.304
2616	2015-11-14	38	Female	11.5	12	9.91304			2015-11-18	6	2015-11-16	4.359
2617	2015-11-14	8	Male	13.5	13.1	4.37037			2015-11-18	0.76	2015-11-16	1.694
2618	2015-11-14	40	Male	12.9	13.5	10.5426			2015-11-18	9.35	2015-11-16	7.171
2619	2015-11-14	54	Female	11.7	10.9	2.64957			2015-11-18	0.14	2015-11-16	1
2620	2015-11-14	60	Male	7.1	9.5	10			2015-11-18	15.31	2015-11-16	19.141
2621	2015-11-14	58	Male	13	13.6	10.0769			2015-11-18	7.6	2015-11-16	6.966
2622	2015-11-14	78	Male	13.9	13.9	3.30935			2015-11-18	0.05	2015-11-16	1.903
2623	2015-11-14	35	Male	14	13.5	11.4286			2015-11-18	4.52	2015-11-16	8.675
2624	2015-11-14	45	Male	12.3	12.3	9.02439			2015-11-18	10.67	2015-11-16	8.793
2625	2015-11-14	53	Female	12.9	13.8	3.79845			2015-11-18	0.77	2015-11-16	1.529
2626	2015-11-14	35	Female	13.2	13.6	4.77273			2015-11-18	0.71	2015-11-16	1.566
2627	2015-11-14	35	Female	12.7	12.1	9.6063			2015-11-18	6.01	2015-11-16	8.905
2628	2015-11-14	45	Female	11.7	12.3	5.81197			2015-11-18	2.8	2015-11-16	1.311
2629	2015-11-14	22	Female	12.4	12.9	8.79032			2015-11-18	6.72	2015-11-16	7.226
2630	2015-11-14	16	Female	13.4	13.4	5.59701			2015-11-18	4.85	2015-11-16	6.009
2631	2015-11-14	35	Female	11.2	11.9	12.1429			2015-11-18	7.03	2015-11-16	9.127
2632	2015-11-14	45	Female	11.5	11.7	10.2609			2015-11-18	7.92	2015-11-16	7.878
2633	2015-11-14	63	Male	11.7	12.6	12.0513			2015-11-18	3.61	2015-11-16	9.099
2634	2015-11-14	27	Female	14	14.4	9.07143			2015-11-18	6.17	2015-11-16	6.885
2635	2015-11-14	60	Female	14	14.2	8.78571			2015-11-18	8.47	2015-11-16	7.109
2636	2015-11-14	50	Female	8.2	8.5	13.1707			2015-11-18	15.35	2015-11-16	15.617
2637	2015-11-14	33	Female	13.4	12.1	10			2015-11-18	3.11	2015-11-16	4.697
2638	2015-11-14	60	Female	13.3	13.7	8.79699			2015-11-18	6.07	2015-11-16	7.477
2639	2015-11-14	54	Female	13.3	14.3	10.5263			2015-11-18	13.64	2015-11-16	6.224
2640	2015-11-14	52	Female	11.5	12.2	8.26087			2015-11-18	3.66	2015-11-16	4.887
2641	2015-11-14	70	Female	12.3	13.6	9.34959			2015-11-19	6.88	2015-11-16	7.113
2642	2015-11-14	39	Female	11.8	12.5	3.72881			2015-11-19	0	2015-11-16	0.976
2643	2015-11-14	29	Female	12.4	13	8.87097			2015-11-19	5.18	2015-11-16	6.033
2644	2015-11-14	32	Female	11.9	12.2	9.83193			2015-11-19	6.19	2015-11-16	8.04
2645	2015-11-14	37	Female	13.3	12.5	10.7519			2015-11-19	7.16	2015-11-16	8.963
2646	2015-11-14	35	Female	12.1	11.7	5.78512			2015-11-19	3.56	2015-11-16	4.09
2647	2015-11-14	45	Female	11.3	11.8	11.3274			2015-11-19	5.93	2015-11-16	7.354
2648	2015-11-14	58	Female	11.6	11.2	8.36207			2015-11-19	6.53	2015-11-16	8.584
2649	2015-11-14	35	Female	12	12.7	10.5833			2015-11-19	7.81	2015-11-22	9.864
2650	2015-11-14	47	Female	14.1	13.7	8.65248			2015-11-19	7.15	2015-11-22	8.431
2651	2015-11-14	52	Male	12.9	14.3	10.7752			2015-11-19	6.7	2015-11-22	9.729
2652	2015-11-14	24	Female	11.8	12.7	6.35593			2015-11-19	3.49	2015-11-22	6.27
2653	2015-11-14	27	Female	13.2	12.6	11.5909			2015-11-19	6.28	2015-11-22	8.836
2654	2015-11-14	27	Female	13	13.2	9.23077			2015-11-19	5.02	2015-11-22	6.087
2655	2015-11-14	28	Male	14.2	14	9.71831			2015-11-19	5.76	2015-11-22	7.029
2656	2015-11-14	34	Male	16.4	16.4	6.40244			2015-11-19	8.61	2015-11-22	6.584
2657	2015-11-14	68	Female	12.9	13.7	10.3876			2015-11-19	8.69	2015-11-22	5.601
2658	2015-11-14	45	Female	11.3	11.8	2.47788			2015-11-19	0.01	2015-11-22	1.152
2659	2015-11-14	25	Female	11.9	12.9	7.81513			2015-11-19	3.85	2015-11-22	5.107
2660	2015-11-14	23	Female	11.8	12.2	7.79661			2015-11-19	7.16	2015-11-22	8.095
2661	2015-11-14	26	Female	12	12.9	5.25			2015-11-19	3.15	2015-11-22	5.204
2662	2015-11-14	35	Male	13.5	14.5	4.74074			2015-11-19	7.93	2015-11-22	7.462
2663	2015-11-14	52	Male	13.9	15.2	4.82014			2015-11-19	5.82	2015-11-22	7.344
2664	2015-11-14	32	Male	16.8	16.3	7.7381			2015-11-19	5.71	2015-11-22	4.875
2665	2015-11-14	30	Female	14.3	15.1	8.18182			2015-11-19	4.49	2015-11-22	6.87
2666	2015-11-14	20	Female	12.4	12.7	10.4839			2015-11-19	9.15	2015-11-22	9.848
2667	2015-11-14	50	Female	12.5	12.2	3.28			2015-11-19	0.98	2015-11-22	2.767
2668	2015-11-14	43	Female	13.2	13.5	6.13636			2015-11-19	3.2	2015-11-22	3.755
2669	2015-11-14	50	Female	11.9	12.5	4.53782			2015-11-19	1.03	2015-11-22	1.412
2670	2015-11-14	40	Female	13.6	13.7	7.42647			2015-11-19	3.12	2015-11-22	5.265
2671	2015-11-14	25	Female	12.9	13.8	9.14729			2015-11-19	7.08	2015-11-22	7.867
2672	2015-11-14	28	Female	14.1	14.3	9.07801			2015-11-19	4.71	2015-11-22	5.611
2673	2015-11-14	30	Male	16	15.5	7.4375			2015-11-19	5.46	2015-11-22	6.081
2674	2015-11-14	31	Female	11.5	12.2	1.56522			2015-11-19	0.18	2015-11-22	2.072
2675	2015-11-14	41	Male	14.1	14.4	2.9078			2015-11-19	0	2015-11-22	1.285
2676	2015-11-14	12	Male	15	15.5	7.8			2015-11-19	7.58	2015-11-22	6.361
2677	2015-11-14	42	Female	11.5	11.6	8.6087			2015-11-19	4.01	2015-11-22	9.255
2678	2015-11-14	13	Male	12.2	13.8	0.819672			2015-11-19	0.47	2015-11-22	3.113
2679	2015-11-14	72	Male	13.3	13.7	10.6767			2015-11-19	4.69	2015-11-22	7.188
2680	2015-11-14	27	Male	14.7	15.2	2.78912			2015-11-19	0.21	2015-11-22	1.94
2681	2015-11-14	66	Female	10	11.1	10.7			2015-11-19	4.98	2015-11-22	12.807
2682	2015-11-14	14	Male	14.2	14.1	3.09859			2015-11-19	0.38	2015-11-22	2.651
2683	2015-11-14	65	Male	13.2	13.4	8.18182			2015-11-19	2.5	2015-11-22	8.365
2701	2015-12-07	8	Male	12.6	10.8	7.46032			2015-12-09	7.49	2015-12-10	6.9
2702	2015-12-07	13	Female	12.4	12.3	10.6452			2015-12-09	8.79	2015-12-10	7.087
2703	2015-12-07	12	Female	13.1	14.1	8.70229			2015-12-09	6.95	2015-12-10	8.535
2704	2015-12-07	13	Male	11.1	9.8	10.2703			2015-12-09	13.91	2015-12-10	8.432
2705	2015-12-07	13	Female	11.5	9.9	6.95652			2015-12-09	13.12	2015-12-10	8.745
2706	2015-12-07	12	Female	12.8	11.8	8.125			2015-12-09	6.22	2015-12-10	6.172
2707	2015-12-07	14	Male	12.7	11.9	6.85039			2015-12-09	8.43	2015-12-10	7.564
2708	2015-12-07	14	Male	10.7	9.9	7.75701			2015-12-09	11.45	2015-12-10	6.729
2709	2015-12-07	12	Male	12	11.4	7.66667			2015-12-09	6.31	2015-12-10	7.619
2710	2015-12-07	11	Male	12.3	10.8	9.10569			2015-12-09	7.85	2015-12-10	7.591
2711	2015-12-07	13	Male	13	9.5	7.30769			2015-12-09	4.94	2015-12-10	8.446
2712	2015-12-07	12	Male	12.8	12	8.75			2015-12-09	6.41	2015-12-10	6.076
2713	2015-12-07	11	Female	13.6	4.2	7.35294		hi	2015-12-09	5.94	2015-12-10	8.871
2714	2015-12-07	11	Female	12.6	13.1	10.3968			2015-12-09	8.71	2015-12-10	8.204
2715	2015-12-07	23	Female	13.2	12.5	5.68182			2015-12-09	5.72	2015-12-10	6.149
2716	2015-12-07	10	Female	13.3	14.4	10.7519			2015-12-09	4.38	2015-12-10	7.807
2717	2015-12-07	13	Female	12.7	12.2	7.79528			2015-12-09	7.42	2015-12-10	8.276
2718	2015-12-07	35	Female	13	10.3	6.46154			2015-12-09	4.61	2015-12-10	6.896
2719	2015-12-07	11	Female	13.6	13.4	9.11765			2015-12-09	4.97	2015-12-10	3.969
2720	2015-12-07	11	Male	12.6	11.2	13.1746			2015-12-09	8.07	2015-12-10	8.436
2721	2015-12-07	33	Male	14.3	13.1	7.76224			2015-12-09	4.97	2015-12-10	5.348
2722	2015-12-07	30	Female	14.6	13.5	9.0411			2015-12-09	7.32	2015-12-10	6.641
2723	2015-12-07	35	Male	14.6	15.7	7.80822			2015-12-09	4.75	2015-12-10	5.221
2724	2015-12-07	38	Male	12.5	12.5	9.52			2015-12-09	9.25	2015-12-10	6.92
2725	2015-12-07	60	Male	11.5	9.6	8.6087			2015-12-10	9.76	2015-12-10	9.501
2726	2015-12-07	50	Male	14.8	15.1	8.78378			2015-12-10	4.65	2015-12-10	8.107
2727	2015-12-07	30	Male	14.9	15.2	6.71141			2015-12-10	3.79	2015-12-10	7.394
2728	2015-12-07	65	Female	13.9	11.7	11.223			2015-12-10	5.8	2015-12-10	6.539
2729	2015-12-07	60	Female	12.5	11.7	7.04			2015-12-10	6	2015-12-10	7.571
2730	2015-12-07	32	Female	13.1	12.6	9.23664			2015-12-10	12.63	2015-12-10	6.471
2731	2015-12-07	46	Male	13.6	13.3	8.75			2015-12-10	5.44	2015-12-10	6.553
2732	2015-12-07	38	Female	12.9	12.1	10.3876			2015-12-10	8.4	2015-12-10	6.851
2733	2015-12-07	9	Male	12.4	12.8	4.91935			2015-12-10	0.19	2015-12-10	1.252
2801	2016-01-11	16	Male	15.7	16.2	3.88535			2016-01-12	0.48	2016-01-14	4.209
2802	2016-01-11	16	Male	15.8	15.4	5.6962			2016-01-12	0	2016-01-14	4.048
2803	2016-01-11	17	Male	17.1	16	7.01754			2016-01-12	2.86	2016-01-14	3.57
2804	2016-01-11	11	Female	14.4	14.2	3.40278			2016-01-12	6.03	2016-01-14	4.245
2805	2016-01-11	9	Male	13.5	12.9	6.96296			2016-01-12	5.66	2016-01-14	4.085
2806	2016-01-11	36	Female	12.4	11.7	5.16129			2016-01-12	5.82	2016-01-14	4.49
2807	2016-01-11	16	Male	16.2	15.6	5.18518			2016-01-12	0.48	2016-01-14	3.831
2808	2016-01-11	54	Female	13.1	12.4	8.62595			2016-01-12	7.64	2016-01-14	4.359
2809	2016-01-11	63	Female	11.6	11.6	1.12069			2016-01-12	2.32	2016-01-14	4.899
2810	2016-01-11	32	Male	13	12.7	0.615385			2016-01-12	9.45	2016-01-14	4.234
2811	2016-01-11	39	Male	14.8	14.5	6.89189			2016-01-12	1.34	2016-01-14	4.017
2812	2016-01-11	20	Female	10.8	11.6	4.90741			2016-01-12	7.37	2016-01-14	4.347
2813	2016-01-11	30	Female	12.3	12.5	4.55285			2016-01-13	7.56	2016-01-14	4.377
2814	2016-01-11	60	Female	12.1	13.9	9.75207			2016-01-13	0.72	2016-01-14	4.141
2815	2016-01-11	18	Male	14.8	14.9	5.40541			2016-01-13	0	2016-01-14	3.904
2816	2016-01-11	15	Male	13.8	14.6	4.42029			2016-01-13	0.84	2016-01-14	3.842
2817	2016-01-11	71	Female	12.7	13.2	2.3622			2016-01-13	7.09	2016-01-14	4.343
2818	2016-01-11	68	Male	13.8	14.8	4.42029			2016-01-13	0.71	2016-01-14	3.871
2819	2016-01-11	42	Female	13.6	14.1	10.2941			2016-01-13	4.61	2016-01-14	4.02
2820	2016-01-11	36	Female	13.2	11.9	7.87879			2016-01-13	7.06	2016-01-14	4.329
2821	2016-01-11	30	Female	12.3	12.1	10.7317			2016-01-13	7.41	2016-01-14	4.416
2822	2016-01-11	45	Female	10.5	10.2	4.7619			2016-01-13	3.78	2016-01-14	4.77
2823	2016-01-11	39	Female	12.6	12.1	9.12698			2016-01-13	2.04	2016-01-14	4.488
